# Supplementary material for: Genome Target Evaluator (GTEvaluator): A workflow exploiting genome dataset to measure the sensitivity and specificity of genetic markers
Source: PLoS One. 2017 Jul 27;12(7):e0182082. doi: 10.1371/journal.pone.0182082 (PMC5531552; doi:10.1371/journal.pone.0182082)
Supplement: S1 Table — The name of organism, the GenBank accession number, whole genome sequencing (WGS) project codification and amount of scaffolds are specified. (XLSX) [file pone.0182082.s001.xlsx]

## Sheet: Feuil1
S1 Table. List of genomes used in the present study focusing on Bacillus spp. and Salmonella enterica serovars. The name of organism, the GenBank accession number of chromosomes, whole genome sequencing (WGS) project codification and amount of scaffolds are specified.
Species	Organism	GenBank accession number	WGS project	Scaffolds
Bacillus spp.	B. cereus strain AH187	CP001177.1	-	-
	B. cereus strain D17	CP009300.1	-	-
	B. cereus strain NC7401	AP007209.1	-	-
	B. cereus strain FT9	CP008712.1	-	-
	B. cereus strain Q1	CP000227.1	-	-
	B. cereus strain ATCC 10987	AE017194.1	-	-
	B. cereus strain FRI-35	CP003747.1	-	-
	B. cereus strain 03BB102	CP001407.1	-	-
	B. cereus biovar anthracis strain CI	CP001746.1	-	-
	B. cereus strain 3a	CP009596.1	-	-
	B. cereus strain E33L	CP000001.1	-	-
	B. cereus strain S2-8	CP009605.1	-	-
	B. cereus strain B4264	CP001176.1	-	-
	B. cereus strain AH820	CP001283.1	-	-
	B. cereus strain G9241	CP009590.1	-	-
	B. cereus strain FM1	CP009369.1	-	-
	B. cereus strain 03BB87	CP009941.1	-	-
	B. cereus strain ATCC 4342	CP009628.1	-	-
	B. cereus strain 03BB108	CP009641.1	-	-
	B. cereus strain F837/76	CP003187.1	-	-
	B. cereus strain ATCC 14579	AE016877.1	-	-
	B. cereus strain G9842	CP001186.1	-	-
	B. thuringiensis strain MC28	CP003687.1	-	-
	B. thuringiensis strain Bt407	CP003889.1	-	-
	B. thuringiensis serovar chinensis strain CT-43	CP001907.1	-	-
	B. thuringiensis serovar thuringiensis strain IS5056	CP004123.1	-	-
	B. thuringiensis serovar finitimus strain YBT-020	CP002508.1	-	-
	B. thuringiensis strain HD1011	CP009335.1	-	-
	B. thuringiensis strain HD682	CP009720.1	-	-
	B. thuringiensis strain 97-27	CP010088.1	-	-
	B. thuringiensis serovar konkukian strain 97-27	AE017355.1	-	-
	B. thuringiensis strain HD571	CP009600.1	-	-
	B. thuringiensis strain BMB171	CP001903.1	-	-
	B. thuringiensis strain YBT-1518	CP005935.1	-	-
	B. thuringiensis serovar galleriae strain HD-29	CP010089.1	-	-
	B. thuringiensis serovar kurstaki strain HD-1	CP004870.1	-	-
	B. thuringiensis serovar kurstaki strain HD73	CP004069.1	-	-
	B. thuringiensis serovar kurstaki strain YBT-1520	CP004858.1	-	-
	B. thuringiensis strain HD-771	CP003752.1	-	-
	B. thuringiensis strain HD1002	CP009351.1	-	-
	B. thuringiensis strain HD-789	CP003763.1	-	-
	B. thuringiensis serovar morrisoni strain BGSC 4AA1	CP010577.1	-	-
	B. thuringiensis strain Al Hakam	CP000485.1	-	-
Salmonella enterica subsp. enterica (serovar)	Agona strain 24249	CP006876.1	-	-
	Agona strain SL483	CP001138.1	-	-
	Agona strain 19.F.03	-	CASW01	156
	Agona strain 18.H.07	-	CASX01	149
	Agona strain 14.E.05	-	CATB01	146
	Agona strain 13.E.05	-	CATC01	153
	Agona strain 12.A.06	-	CATD01	145
	Agona strain 11.A.05	-	CATE01	144
	Agona strain 09.F.08	-	CATF01	144
	Agona strain 08.A.05	-	CATJ01	158
	Agona strain 07.O.05	-	CATK01	173
	Agona strain 06.O.05	-	CATL01	176
	Agona strain 05.O.06	-	CATM01	198
	Agona strain 04.O.05	-	CATN01	178
	Agona strain 03.O.05	-	CATO01	183
	Agona strain 02.O.05	-	CATP01	174
	Agona strain 01.O.05	-	CATQ01	161
	Agona strain 10.A.05	-	CATR01	158
	Agona strain 17.H.06	-	CASY01	151
	Agona strain 15.H.03	-	CATA01	158
	Derby strain 626	-	AOZH01	261
	Enteritidis strain P125109	AM933172.1	-	-
	Enteritidis strain Durban	CP007507.1	-	-
	Enteritidis strain EC20090135	CP007320.1	-	-
	Enteritidis strain EC20090193	CP007321.1	-	-
	Enteritidis strain EC20090332	CP007322.1	-	-
	Enteritidis strain EC20090531	CP007422.1	-	-
	Enteritidis strain EC20090884	CP007421.1	-	-
	Enteritidis strain EC20100103	CP007420.1	-	-
	Enteritidis strain EC20110223	CP007266.1	-	-
	Enteritidis strain EC20110356	CP007262.1	-	-
	Enteritidis strain EC20100325	CP007360.1	-	-
	Enteritidis strain OLF-SE4-0317-8	CP009086.1	-	-
	Enteritidis strain OLF-SE7-100819	CP009089.1	-	-
	Enteritidis strain SEJ	CP008928.1	-	-
	Enteritidis strain EC20120005	CP007267.1	-	-
	Enteritidis strain 08-0047	-	AKFY01	98
	Enteritidis strain 08-0128	-	AKFZ01	38
	Enteritidis strain 08-0627	-	AKGA01	41
	Enteritidis strain 8b-1	-	ALEY01	42
	Enteritidis strain 08-1080	-	ATFS01	153
	Hadar strain RI_05P066	-	ABFG01	50
	Hadar strain 2011K-0112	-	ALPP01	54
	Infantis strain SARB27	CM001274.1	AFYI01	2
	Infantis strain 119944	-	ASRF01	108
	Infantis strain 335-3	-	ATHK01	114
	Kentucky strain CVM29188	CP001121.1	ABAK02	4
	Kentucky strain 5349	-	AOYZ01	128
	Kentucky strain 0253	-	AYDR01	108
	Kentucky strain CDC 191	-	ABEI01	53
	Kentucky strain 29439	-	AHUU01	133
	Kentucky strain 13562	-	AUQF01	127
	Kentucky strain 29166	-	AUQG01	190
	Kentucky strain 22694	-	AUQH01	101
	Kentucky strain N312	-	AUQI01	100
	Kentucky strain 20793	-	AUQJ01	96
	Kentucky strain ATCC 9263	-	AOYY01	216
	Newport strain SL254	CP001113.1	-	-
	Newport strain USMARC-S3124.1	CP006631.1	-	-
	Newport strain CVM 21550	CP010283.1	-	-
	Newport strain CVM 22513	CP010281.1	-	-
	Newport strain CVM 21538	CP010282.1	-	-
	Newport strain CVM 22425	CP010279.1	-	-
	Newport strain CVM N18486	CP009561.1	-	-
	Newport strain CVM N1543	CP010284.1	-	-
	Newport strain CVM 21554	CP009565.1	-	-
	Newport strain CVM 22462	CP010280.1	AHTX01	4
	Newport strain CVM 19536	-	AHUF01	62
	Newport strain CVM 35185	-	AHTJ01	75
	Newport strain CVM 35199	-	AHTK01	57
	Newport strain CVM 21539	-	AHTL01	57
	Newport strain CVM 33953	-	AHTM01	68
	Newport strain CVM 35188	-	AHTN01	51
	Newport strain CVM 21559	-	AHTO01	56
	Newport strain CVM 19567	-	AHTR01	40
	Newport strain CVM 35202	-	AHTS01	63
	Newport strain Levine 1	-	AJMN01	77
	Panama strain ATCC 7378	CP012346.1	-	-
	Paratyphi A strain ATCC 9150	CP000026.1	-	-
	Paratyphi A strain AKU_12601	FM200053.1	-	-
	Paratyphi A strain AKU_12601	FM200053.1	-	-
	Paratyphi A strain GZ9A00052	-	AFYW01	30
	Paratyphi A strain GXS2268	-	AFYX01	25
	Paratyphi A strain JX05-19	-	AFYY01	27
	Paratyphi A strain YN09620	-	AFYZ01	24
	Paratyphi A strain ZJ98-53	-	AFZA01	24
	Paratyphi A strain ATCC 11511	-	AOYH01	39
	Saintpaul strain SARA23	-	ABAM02	2
	Saintpaul strain JO2008	-	AOXY01	28
	Saintpaul strain SARA29	-	ABAN01	182
	Typhi strain Ty21a	CP002099.1	-	-
	Typhi strain Ty2	AE014613.1	-	-
	Typhi strain CT18	AL513382.1	-	-
	Typhi strain P-stx-12	CP003278.1	-	-
	Typhi	-	CDLH01	71
	Typhi strain STH2370	-	JABZ01	54
	Typhi strain BL196	-	AJGK01	191
	Typhi strain CR0044	-	AKZO01	201
	Typhi strain CR0063	-	AKIC01	538
	Typhi strain E00-7866	-	CAAR01	1445
	Typhi strain E02-1180	-	CAAT01	422
	Typhi strain E98-3139	-	CAAZ01	415
	Typhi strain J185	-	CAAW01	1065
	Typhi strain M223	-	CAAX01	3024
	Typhi strain UJ308A	-	AJTD01	416
	Typhi strain UJ816A	-	AJTE01	334
	Typhi strain ST0208	-	AJXA01	222
	Typhimurium strain 138736	CP007581.1	-	-
	Typhimurium strain 798	CP003386.1	-	-
	Typhimurium strain DT104	HF937208.1	-	-
	Typhimurium strain D23580	FN424405.1	-	-
	Typhimurium strain DT2	HG326213.1	-	-
	Typhimurium strain SL1344	FQ312003.1	-	-
	Typhimurium strain ST4/74	CP002487.1	-	-
	Typhimurium strain LT2	AE006468.1	-	-
	Typhimurium strain 14028S	CP001363.1	-	-
	Typhimurium strain STm1	-	AMDX02	115
	Typhimurium strain STm2	-	AMDY01	256
	Typhimurium strain STm3	-	AMEB02	105
	Typhimurium strain STm4	-	AMEC02	147
	Typhimurium strain STm5	-	AMEH02	449
	Typhimurium strain STm6	-	AMED02	83
	Typhimurium strain STm8	-	AMDZ02	95
	Typhimurium strain STm9	-	AMEA02	88
	Typhimurium strain STm10	-	AMEE02	104
	Typhimurium strain STm11	-	AMEF02	110
	Typhimurium var. 5- strain CFSAN001921	CP006048.1	-	-
	S 4,[5],12:i:- strain 08-1736	CP006602.1	-	-
	S 4,[5],12:i:- strain 08-1739	-	AHUT01	77
	S 4,[5],12:i:- strain CVM23701	-	ABAO01	113
	S 4,[5],12:i:- strain 08-1700	-	AHUS01	71
	Virchow strain SL491	CP001149.1	ABFH02	5
	Virchow strain ATCC 51955	-	AOXL01	196
	Virchow strain SVQ1	-	AZMP01	20
