# Supplementary material for: Genome Target Evaluator (GTEvaluator): A workflow exploiting genome dataset to measure the sensitivity and specificity of genetic markers
Source: PLoS One. 2017 Jul 27;12(7):e0182082. doi: 10.1371/journal.pone.0182082 (PMC5531552; doi:10.1371/journal.pone.0182082)
Supplement: S2 Table — * stands for corrected sequences. (XLSX) [file pone.0182082.s002.xlsx]

## Sheet: Feuil1
S2 Table. List of genetic markers (primers and probes) use in the present study focusing on Bacillus spp. and Salmonella enterica serovars. * stands for corrected sequences.
Species	Marker name	Primer Forward (5' to 3') or probe	Primer Reverse (5' to 3')	References
Bacillus spp.	HlyII	GATTCTAAAGGAACTGTAG	GGTTATCAAGAGTAACTTG	Cadot et al., 2010
	Ces	GGTGACACATTATCATATAAGGTG	GTAAGCGAACCTGTCTGTAACAACA	Ehling-Schulz et al., 2005
	Cyt_CK1	CAATTCCAGGGGCAAGTGTC	CCTCGTGCATCTGTTTCATGAG	De Buyser et al., 2008; Guinebretiere et al., 2006
	Cyt_CK2	CAATCCCTGGCGCTAGTGCA	GTGNAGCCTGGACGAAGTTGG
	Cspa_BcAPF2	GAGATTTAAATGAGCTGTAA	CTTNTTGGCCTTCTTCTAA	Francis et al., 1998
	Cspa_BcAPF1	GAGGAAATAATTATGACAGTT	CTTNTTGGCCTTCTTCTAA
	PanC_F	TNGGTTTTGTYCCAACRATGG	CATAATCTACAGTGCCTTTCG	Guinebretière et al., 2008
	PanC_F7	TGGGTTTGTTCCAACAATGG	CATAATCAACTATACCGTTTG
	HA3	ACGAACAATGGAGATACGGC	TTGGTAGACCCAAAATAGCACC	Wiwat and Thiramanas, 2014
	HB1	TCCAGATGTGAGTTTTGAAGGA	GCGCATTTGTTCCAGTCTTT
	HC2	TCGAAGTGAGAGGTAAGTAAAATCC	GCAGCCGGTTCAATAATTTC
	HD1	ATATTCACCTTAATCAAGAGCTGTCACG	CCAGTAAATCTGTATAATTTGCGCCC
	G1L1	GAAGTCGTAACAAGGA	CAAGGCATCCACCGTA	Hansen and Hendriksen, 2001
	BCET1-2	CGTATCGGTCGTTCACTCGG	AGCTTGGAGCGGAGCAGACT
	BCET3-4	GTTGATTTTCCGTAGCCTGGG	TTTCTTTCCCGCTTGCCTTT
	BCET5-6	TTACATTACCAGGACGTGCTTA	TGTTTGTGATTGTAATTCAGGA
	HBLA1-2	GTGCAGATGTTGATGCCGAT	ATGCCACTGCGTGGACATAT
	L1A-B	AATCAAGAGCTGTCACGAAT	CACCAATTGACCATGCTAAT
	L2A-B	AATGGTCATCGGAACTCTAT	CTCGCTGTTCTGCTGTTAAT
	nheA	TACGCTAAGGAGGGGCA	GTTTTTATTGCTTCATCGGCT
	nheB	CTATCAGCACTTATGGCAG	ACTCCTAGCGGTGTTCC
	nheC	CGGTAGTGATTGCTGGG	CAGCATTCGTACTTGCCAA
Salmonella enterica subsp. enterica (serovar)	FliC	ATAGCCATCTTTACCAGTTCC	ACTCAGGCTTCCCGTAACGC	Bugarel et al., 2012
	FljB	CAACAACAACCTGCAGCGTGTGCG	GCCATATTTCAGCTTCTCGCCCG*	EFSA, 2010
	lysR	CTACATTCCTTCCTGATATTGT	ATCCAGCATTATTTTGTTAGC	Richmond et al., 2011
	lysR_probe	TGCTGACTTAATGATGGCTGAGTG
	Abe	AATTGATAACTCCTCGACTAAT	CTTCCGGCTTTATTGGTAA
	Abe-probe	GGATTTCAGTTGTCGCAATCACTC
	SCH-2097	GGTAATATAGCCATGTCAGTT	GGAAAGGGAATAGAAGAATTTATC
	SCH-2097-probe	GCTCTGCCTTGATTGGTTATGTTC
	RfbJ	TGAAGGTCAGGGATACTATT	AGCATAAACGCCATCAAT
	RfbJ_probe	GCAATTAGCAACAAGCCTTCAACC
	Prt	ACTGGTAAACTTATCGTCTC	GTATTAGAATCTATCTCATCACTTG
	prt_probe	GAACATCACTGCCACCAAATACGA
	wzx	GGAATAAGTAAAGTCAGTTCAAG	CAGCACCATATACTTTAACAAA
	wzx_probe	TCCTATCTGAGACCCAAGAGCAAC
	wfbI	TCAGAGAAGCAATAATACAACT	CGAACATCATCAGAGAAGAT
	wfbI_probe	TTTGTTTACCTCGCTCACGCTCTA
	STM0893	CAGCGTTTCTTTATTAGGAG	TGGGTTTTGTGGAATGTA
	STM0893_probe	ACGGGCAGCAAACTGAAATAATCC
	SeAg-B2803	TTATGACGCTCACTTACTG	TGTTTGATTACCTGGATGAA
	SeAg-B2803_probe	TGGCACCTTATGGCATCAATCATT
	SEN1383	AACTCTTCGGGTTTAACTC	GCGAGACCTCAAACTTAC
	SEN1383_probe	TGGGCTTTGAGACACAATCTACCG
	SeD_B0058	TGTAACTAATGGTCACAGAAT	TGTAGTTCACCGTATAGAATC
	SeD_B0058_probe	CCAGAAGAGACGGTGTTGACAAG
	STY2074	CGGAGAAACAACATCACT	GAAGGCAGGTCATTTATCA
	STY2074_probe	CATTGAGACGGTGATGACGCTGAA
	SPA2473	ACCCGATGTAAAATCACTC	GGGAAATACAGTAGTTTGGT
	SPA2473_probe	GTCCCGTCAGTTATAATGATGCGG
	TY	ACGTAGACTCATCCTCGACC	GCGTGTAGCAGTATTCCCCA*	Fabre et al., 2014
	PA	ACGGGTTGCTGTAATGATGC	GCATCATCGCGCATAGTGTC
	a-1_probe	CCTTCGGCTACATTAAGCACT		McQuiston et al., 2011
	a-2_probe	TCTACAACTGATACTGGTTC
	b_probe	TGCCTATACGCCAAAAGGTACC
	c_probe	CTGGCGCAGCTAGCTTGAAAG
	d_probe	ACTACAAAGAAAGTTAATATTGATAC
	j_probe	ACTGGCGCCGATAAGGAC
	e-h_probe	GGCGATTCCTTGTCTGCTACG
	i_probe	TTGATAAGACGAACGGTGAGGT
	k_probe	ATGGTTTCCTTAAAGTTGACGTTAATAC
	r_probe	GGCACACCAACAGGACCAAT
	z10_probe	AACCAACGAATGCAGTTGAA
	z_probe	CAATTGGGGCCTCGACTACTA
	z35_probe	TGCTAAGAGCGGTTACTATAA
	z29_probe	TGGCGCGCACAAAGCAAC
	z6_probe	TTACAGACCCAGAAATTGCTG
	y_probe	AAGCACTACGATGCCTACTGC
	L-comp_probe	AAAAGGCCAATTAGTTACGAT
	v_probe	AATGCCGACAACCACTGAAAG
	z28_probe	AACCGCCGCGAAAGTGACA
	EN-comp-1_probe	CACTGTAAGTGGTTATAC
	EN-comp-2_probe	CACTGTAGGTGGTTATACCGATGC
	x_probe	ATATTATTCCACTGTAAGTGtGTTATACC
	z15_probe	CTGTAGGTGTGTTATACCGATGC
	1-comp_probe	CAATAATGGTACTACACTGGATGTAT
	2_probe	GTGTGTACGAATGGTACTGGC
	5-1_probe	GTGGTACGACTGGTACGGC
	6_probe	GTACGCTTGGCACGGCTTCTGTAA
	7_probe	CGAATGGTGCACCTAGTGTAACAGGTA
	G-comp_probe	AAGCGACAGTGGGTGATCTGA
	f_probe	CGGTCGAATGTTGATGTCTGCTAC
	m-g/m_probe	TATTGCCACTGGCGCGAC
	m-m/t_probe	GTTTATACTTCCGTTGTAAGCGGTC
	p_probe	TGATATTGCCATTGGCGCTGGCG
	s_probe	CTGCGGTTAACCTATTCATAGACGACTA
	t-1_probe	GCTCCAACTGTTCCTGATAAAGTATACGTA
	z51_probe	TATTAATTCTGGAGCAGTAACTGATGA
	Z4-comp_probe	ACCGAGCTGGGCTTAGATAAAT
	z24_probe	GCTACCGTAGATAATAGTACTGGG
References
Bugarel, M., Vignaud, M.-L., Moury, F., Fach, P., and Brisabois, A. (2012). Molecular identification in monophasic and nonmotile variants of Salmonella enterica serovar Typhimurium. MicrobiologyOpen 1, 481-489.
Cadot, C., Tran, S.-L., Vignaud, M.-L., De Buyser, M.-L., Kolstø, A.-B., Brisabois, A., Nguyen-Thé, C., Lereclus, D., Guinebretière, M.-H., and Ramarao, N. (2010). InhA1, NprA, and HlyII as candidates for markers to differentiate pathogenic from nonpathogenic Bacillus cereus strains. J. Clin. Microbiol. 48, 1358-1365.
D'Agostino, M., Wagner, M., Vazquez-Boland, J.A., Kuchta, T., Karpiskova, R., Hoorfar, J., Novella, S., Scortti, M., Ellison, J., Murray, A., et al. (2004). A validated PCR-based method to detect Listeria monocytogenes using raw milk as a food model--towards an international standard. J. Food Prot. 67, 1646-1655.
De Buyser, M.L., Guinebretière, M.H., Aujames, M., Schiaulini, M.A., Théry-Chamard, B., and Langlois, R. (2008). Investigation d'une TIAC en maison de retraite: un cocktail de Bacillus cereus. Bultin Epidemiol. 27-28 Mars-Juin, 6-9.
EFSA (2010). Scientific Opinion on monitoring and assesment of the public health risk of "Salmonella Typhimurium-like" strains. EFSA J. 8, 1826-1874.
Ehling-Schulz, M., Vukov, N., Schulz, A., Shaheen, R., Andersson, M., Märtlbauer, E., and Scherer, S. (2005). Identification and partial characterization of the nonribosomal peptide synthetase gene responsible for cereulide production in emetic Bacillus cereus. Appl. Environ. Microbiol. 71, 105-113.
Fabre, L., Le Hello, S., Roux, C., Issenhuth-Jeanjean, S., and Weill, F.-X. (2014). CRISPR is an optimal target for the design of specific PCR assays for salmonella enterica serotypes Typhi and Paratyphi A. PLoS Negl. Trop. Dis. 8, e2671.
Francis, K.P., Mayr, R., von Stetten, F., Stewart, G.S.A.B., and Scherer, S. (1998). Discrimination of psychrotrophic and mesophilic strains of the Bacillus cereus group by PCR targeting of major cold shock protein genes. Appl. Environ. Microbiol. 64, 3525-3529.
Guinebretiere, M.-H., Fagerlund, A., Granum, P.E., and Nguyen-The, C. (2006). Rapid discrimination of cytK-1 and cytK-2 genes in Bacillus cereus strains by a novel duplex PCR system. FEMS Microbiol. Lett. 259, 74-80.
Guinebretière, M.-H., Thompson, F.L., Sorokin, A., Normand, P., Dawyndt, P., Ehling-Schulz, M., Svensson, B., Sanchis, V., Nguyen-The, C., Heyndrickx, M., et al. (2008). Ecological diversification in the Bacillus cereus Group. Environ. Microbiol. 10, 851-865.
Hansen, B.M., and Hendriksen, N.B. (2001). Detection of Enterotoxic Bacillus cereus and Bacillus thuringiensis Strains by PCR Analysis. Appl. Environ. Microbiol. 67, 185-189.
McQuiston, J.R., Waters, R.J., Dinsmore, B.A., Mikoleit, M.L., and Fields, P.I. (2011). Molecular determination of H antigens of Salmonella by use of a microsphere-based liquid array. J. Clin. Microbiol. 49, 565-573.
Richmond, G.S., Khine, H., Zhou, T.T., Ryan, D.E., Brand, T., McBride, M.T., and Killeen, K. (2011). MassCode liquid arrays as a tool for multiplexed high-throughput genetic profiling. PloS One 6, e18967.
Wiwat, C., and Thiramanas, R. (2014). Detection of Hemolysin BL Gene of Bacillus cereus Isolates. Mahidol Univ. J. Pharm. Sci. 41, 22-30.
