# Supplementary material for: Genome Target Evaluator (GTEvaluator): A workflow exploiting genome dataset to measure the sensitivity and specificity of genetic markers
Source: PLoS One. 2017 Jul 27;12(7):e0182082. doi: 10.1371/journal.pone.0182082 (PMC5531552; doi:10.1371/journal.pone.0182082)
Supplement: S3 Table — CI and POS stand for confidence interval and graphical positions, respectively. (XLSX) [file pone.0182082.s003.xlsx]

## Sheet: Bacillus
S3 Table. Sensitivity (Se) and specificity (Sp) of genetic markers across genomes of Bacillus spp. and Salmonella enterica serovars. CI and POS stand for confidence interval and graphical positions, respectively.
Bacillus_thuringiensis
marker	Se	Sp	distance	CI_Se_min	CI_Se_max	CI_Sp_min	CI_Sp_max	POS
HB1	0.857	0.652	0.3762	0.6509	0.9481	0.4468	0.812	1
nheA	0.619	0.87	0.4026	0.4066	0.7929	0.6764	0.9526	2
nheB	0.571	0.957	0.4311	0.3635	0.7561	0.7888	0.9897	3
L1A-B	0.81	0.609	0.4347	0.5972	0.9218	0.4059	0.7789	4
HBLA1-2	0.952	0.565	0.4376	0.7716	0.9888	0.3664	0.7445	5
HA3	0.524	0.87	0.4934	0.3221	0.7178	0.6764	0.9526	6
L2A-B	0.762	0.565	0.4959	0.5463	0.8927	0.3664	0.7445	7
Cyt_CK2	0.714	0.565	0.5206	0.4978	0.8614	0.3664	0.7445	8
HD1	0.381	0.826	0.643	0.2071	0.5934	0.6262	0.9287	9
HlyII	0.619	0.391	0.7184	0.4066	0.7929	0.2211	0.5941	10
Cspa_BcAPF2	0.143	1.0	0.857	0.0519	0.3491	0.8575	0.9989	11
PanC_F	0.905	0.087	0.9179	0.7084	0.9709	0.0266	0.27	12
nheC	0.0	1.0	1.0	0.0012	0.1544	0.8575	0.9989	13
HC2	0.0	1.0	1.0	0.0012	0.1544	0.8575	0.9989	13
Cspa_BcAPF1	0.0	1.0	1.0	0.0012	0.1544	0.8575	0.9989	13
Ces	0.0	1.0	1.0	0.0012	0.1544	0.8575	0.9989	13
BCET5-6	0.0	1.0	1.0	0.0012	0.1544	0.8575	0.9989	13
PanC_F7	0.0	1.0	1.0	0.0012	0.1544	0.8575	0.9989	13
BCET3-4	0.0	1.0	1.0	0.0012	0.1544	0.8575	0.9989	13
G1L1	0.0	1.0	1.0	0.0012	0.1544	0.8575	0.9989	13
Cyt_CK1	0.0	1.0	1.0	0.0012	0.1544	0.8575	0.9989	13
BCET1-2	0.0	1.0	1.0	0.0012	0.1544	0.8575	0.9989	13
Bacillus_cereus
marker	Se	Sp	distance	CI_Se_min	CI_Se_max	CI_Sp_min	CI_Sp_max	POS
HlyII	0.609	0.381	0.7321	0.4059	0.7789	0.2071	0.5934	1
PanC_F	0.913	0.095	0.9092	0.73	0.9734	0.0291	0.2916	2
HD1	0.174	0.619	0.9096	0.0713	0.3738	0.4066	0.7929	3
Cyt_CK2	0.435	0.286	0.9105	0.2555	0.6336	0.1386	0.5022	4
L2A-B	0.435	0.238	0.9486	0.2555	0.6336	0.1073	0.4537	5
nheC	0.0	1.0	1.0	0.0011	0.1425	0.8456	0.9988	6
HC2	0.0	1.0	1.0	0.0011	0.1425	0.8456	0.9988	6
Cspa_BcAPF1	0.0	1.0	1.0	0.0011	0.1425	0.8456	0.9988	6
Ces	0.0	1.0	1.0	0.0011	0.1425	0.8456	0.9988	6
BCET5-6	0.0	1.0	1.0	0.0011	0.1425	0.8456	0.9988	6
PanC_F7	0.0	1.0	1.0	0.0011	0.1425	0.8456	0.9988	6
BCET3-4	0.0	1.0	1.0	0.0011	0.1425	0.8456	0.9988	6
G1L1	0.0	1.0	1.0	0.0011	0.1425	0.8456	0.9988	6
Cyt_CK1	0.0	1.0	1.0	0.0011	0.1425	0.8456	0.9988	6
BCET1-2	0.0	1.0	1.0	0.0011	0.1425	0.8456	0.9988	6
Cspa_BcAPF2	0.0	0.857	1.0102	0.0011	0.1425	0.6509	0.9481	7
L1A-B	0.391	0.19	1.0134	0.2211	0.5941	0.0782	0.4028	8
HA3	0.13	0.476	1.0156	0.0474	0.3236	0.2822	0.6779	9
nheA	0.13	0.381	1.0677	0.0474	0.3236	0.2071	0.5934	10
HB1	0.348	0.143	1.0768	0.188	0.5532	0.0519	0.3491	11
HBLA1-2	0.435	0.048	1.107	0.2555	0.6336	0.0112	0.2284	12
nheB	0.043	0.429	1.1144	0.0103	0.2112	0.2439	0.6365	13

## Sheet: Salmonella
S3 Table. Sensitivity (Se) and specificity (Sp) of genetic markers across genomes of Bacillus spp. and Salmonella enterica serovars. CI and POS stand for confidence interval and graphical positions, respectively.
Newport
marker	Se	Sp	distance	CI_Se_min	CI_Se_max	CI_Sp_min	CI_Sp_max	POS
e-h	1.0	0.974	0.026	0.8389	0.9988	0.9257	0.9904	1
RfbJ	0.95	0.886	0.1245	0.7618	0.9883	0.8145	0.9318	2
RfbJ_probe	0.95	0.886	0.1245	0.7618	0.9883	0.8145	0.9318	2
1-comp	1.0	0.728	0.272	0.8389	0.9988	0.6397	0.8013	3
lysR_probe	0.45	0.57	0.6981	0.2571	0.6598	0.4783	0.6574	4
lysR	0.45	0.57	0.6981	0.2571	0.6598	0.4783	0.6574	4
m-m_t	0.0	1.0	1.0	0.0012	0.1611	0.9684	0.9998	5
SeD_B0058_probe	0.0	1.0	1.0	0.0012	0.1611	0.9684	0.9998	5
wzx_probe	0.0	1.0	1.0	0.0012	0.1611	0.9684	0.9998	5
t-1	0.0	1.0	1.0	0.0012	0.1611	0.9684	0.9998	5
STM0893_probe	0.0	0.991	1.0	0.0012	0.1611	0.9525	0.9979	6
wzx	0.0	1.0	1.0	0.0012	0.1611	0.9684	0.9998	5
z	0.0	1.0	1.0	0.0012	0.1611	0.9684	0.9998	5
Z4-comp	0.0	1.0	1.0	0.0012	0.1611	0.9684	0.9998	5
z29	0.0	1.0	1.0	0.0012	0.1611	0.9684	0.9998	5
z28	0.0	1.0	1.0	0.0012	0.1611	0.9684	0.9998	5
wfbI_probe	0.0	1.0	1.0	0.0012	0.1611	0.9684	0.9998	5
7	0.0	1.0	1.0	0.0012	0.1611	0.9684	0.9998	5
6	0.0	1.0	1.0	0.0012	0.1611	0.9684	0.9998	5
STM0893	0.0	0.991	1.0	0.0012	0.1611	0.9525	0.9979	6
SeD_B0058	0.0	1.0	1.0	0.0012	0.1611	0.9684	0.9998	5
c	0.0	1.0	1.0	0.0012	0.1611	0.9684	0.9998	5
wfbI	0.0	1.0	1.0	0.0012	0.1611	0.9684	0.9998	5
z51	0.0	1.0	1.0	0.0012	0.1611	0.9684	0.9998	5
y	0.0	1.0	1.0	0.0012	0.1611	0.9684	0.9998	5
EN-comp-2	0.0	1.0	1.0	0.0012	0.1611	0.9684	0.9998	5
2	0.0	1.0	1.0	0.0012	0.1611	0.9684	0.9998	5
L-comp	0.0	0.991	1.0	0.0012	0.1611	0.9525	0.9979	6
z35	0.0	1.0	1.0	0.0012	0.1611	0.9684	0.9998	5
b	0.0	1.0	1.0	0.0012	0.1611	0.9684	0.9998	5
f	0.0	1.0	1.0	0.0012	0.1611	0.9684	0.9998	5
k	0.0	1.0	1.0	0.0012	0.1611	0.9684	0.9998	5
z24	0.0	1.0	1.0	0.0012	0.1611	0.9684	0.9998	5
p	0.0	1.0	1.0	0.0012	0.1611	0.9684	0.9998	5
s	0.0	1.0	1.0	0.0012	0.1611	0.9684	0.9998	5
v	0.0	1.0	1.0	0.0012	0.1611	0.9684	0.9998	5
z15	0.0	1.0	1.0	0.0012	0.1611	0.9684	0.9998	5
x	0.0	1.0	1.0	0.0012	0.1611	0.9684	0.9998	5
STY2074_probe	0.0	0.982	1.0002	0.0012	0.1611	0.9386	0.9946	7
STY2074	0.0	0.982	1.0002	0.0012	0.1611	0.9386	0.9946	7
EN-comp-1	0.0	0.982	1.0002	0.0012	0.1611	0.9386	0.9946	7
z10	0.0	0.982	1.0002	0.0012	0.1611	0.9386	0.9946	7
SeAg-B2803_probe	0.0	0.974	1.0003	0.0012	0.1611	0.9257	0.9904	8
SeAg-B2803	0.0	0.974	1.0003	0.0012	0.1611	0.9257	0.9904	8
SCH-2097-probe	0.0	0.947	1.0014	0.0012	0.1611	0.8899	0.9752	9
r	0.0	0.947	1.0014	0.0012	0.1611	0.8899	0.9752	9
SCH-2097	0.0	0.947	1.0014	0.0012	0.1611	0.8899	0.9752	9
PA	0.0	0.921	1.0031	0.0012	0.1611	0.8566	0.9575	10
a-1	0.0	0.921	1.0031	0.0012	0.1611	0.8566	0.9575	10
a-2	0.0	0.921	1.0031	0.0012	0.1611	0.8566	0.9575	10
SPA2473_probe	0.0	0.912	1.0039	0.0012	0.1611	0.8459	0.9513	11
SPA2473	0.0	0.912	1.0039	0.0012	0.1611	0.8459	0.9513	11
z6	0.0	0.904	1.0046	0.0012	0.1611	0.8353	0.9449	12
5-1	0.0	0.886	1.0065	0.0012	0.1611	0.8145	0.9318	13
TY	0.0	0.851	1.011	0.0012	0.1611	0.7739	0.9045	14
d	0.0	0.851	1.011	0.0012	0.1611	0.7739	0.9045	14
j	0.0	0.851	1.011	0.0012	0.1611	0.7739	0.9045	14
m-g_m	0.0	0.825	1.0152	0.0012	0.1611	0.7443	0.8833	15
SEN1383	0.0	0.825	1.0152	0.0012	0.1611	0.7443	0.8833	15
SEN1383_probe	0.0	0.825	1.0152	0.0012	0.1611	0.7443	0.8833	15
FljB	0.0	0.807	1.0185	0.0012	0.1611	0.7248	0.8688	16
i	0.0	0.728	1.0363	0.0012	0.1611	0.6397	0.8013	17
FliC	0.0	0.719	1.0387	0.0012	0.1611	0.6305	0.7935	18
G-comp	0.0	0.64	1.0628	0.0012	0.1611	0.5488	0.7226	19
pR1t_probe	0.0	0.588	1.0815	0.0012	0.1611	0.4957	0.6739	20
pR1t	0.0	0.588	1.0815	0.0012	0.1611	0.4957	0.6739	20
Abe	0.0	0.579	1.085	0.0012	0.1611	0.487	0.6656	21
Abe-probe	0.0	0.579	1.085	0.0012	0.1611	0.487	0.6656	21
Enteriditis
marker	Se	Sp	distance	CI_Se_min	CI_Se_max	CI_Sp_min	CI_Sp_max	POS
m-g_m	1.0	1.0	0.0	0.8389	0.9988	0.9684	0.9998	1
SEN1383	1.0	1.0	0.0	0.8389	0.9988	0.9684	0.9998	1
SEN1383_probe	1.0	1.0	0.0	0.8389	0.9988	0.9684	0.9998	1
G-comp	1.0	0.816	0.184	0.8389	0.9988	0.7345	0.8761	2
pR1t_probe	1.0	0.763	0.237	0.8389	0.9988	0.6771	0.8317	3
pR1t	1.0	0.763	0.237	0.8389	0.9988	0.6771	0.8317	3
m-m_t	0.0	1.0	1.0	0.0012	0.1611	0.9684	0.9998	4
SeD_B0058_probe	0.0	1.0	1.0	0.0012	0.1611	0.9684	0.9998	4
wzx_probe	0.0	1.0	1.0	0.0012	0.1611	0.9684	0.9998	4
t-1	0.0	1.0	1.0	0.0012	0.1611	0.9684	0.9998	4
STM0893_probe	0.0	0.991	1.0	0.0012	0.1611	0.9525	0.9979	5
wzx	0.0	1.0	1.0	0.0012	0.1611	0.9684	0.9998	4
z	0.0	1.0	1.0	0.0012	0.1611	0.9684	0.9998	4
Z4-comp	0.0	1.0	1.0	0.0012	0.1611	0.9684	0.9998	4
z29	0.0	1.0	1.0	0.0012	0.1611	0.9684	0.9998	4
z28	0.0	1.0	1.0	0.0012	0.1611	0.9684	0.9998	4
wfbI_probe	0.0	1.0	1.0	0.0012	0.1611	0.9684	0.9998	4
7	0.0	1.0	1.0	0.0012	0.1611	0.9684	0.9998	4
6	0.0	1.0	1.0	0.0012	0.1611	0.9684	0.9998	4
STM0893	0.0	0.991	1.0	0.0012	0.1611	0.9525	0.9979	5
SeD_B0058	0.0	1.0	1.0	0.0012	0.1611	0.9684	0.9998	4
c	0.0	1.0	1.0	0.0012	0.1611	0.9684	0.9998	4
wfbI	0.0	1.0	1.0	0.0012	0.1611	0.9684	0.9998	4
z51	0.0	1.0	1.0	0.0012	0.1611	0.9684	0.9998	4
y	0.0	1.0	1.0	0.0012	0.1611	0.9684	0.9998	4
EN-comp-2	0.0	1.0	1.0	0.0012	0.1611	0.9684	0.9998	4
2	0.0	1.0	1.0	0.0012	0.1611	0.9684	0.9998	4
L-comp	0.0	0.991	1.0	0.0012	0.1611	0.9525	0.9979	5
z35	0.0	1.0	1.0	0.0012	0.1611	0.9684	0.9998	4
b	0.0	1.0	1.0	0.0012	0.1611	0.9684	0.9998	4
f	0.0	1.0	1.0	0.0012	0.1611	0.9684	0.9998	4
k	0.0	1.0	1.0	0.0012	0.1611	0.9684	0.9998	4
z24	0.0	1.0	1.0	0.0012	0.1611	0.9684	0.9998	4
p	0.0	1.0	1.0	0.0012	0.1611	0.9684	0.9998	4
s	0.0	1.0	1.0	0.0012	0.1611	0.9684	0.9998	4
v	0.0	1.0	1.0	0.0012	0.1611	0.9684	0.9998	4
z15	0.0	1.0	1.0	0.0012	0.1611	0.9684	0.9998	4
x	0.0	1.0	1.0	0.0012	0.1611	0.9684	0.9998	4
STY2074_probe	0.0	0.982	1.0002	0.0012	0.1611	0.9386	0.9946	6
STY2074	0.0	0.982	1.0002	0.0012	0.1611	0.9386	0.9946	6
EN-comp-1	0.0	0.982	1.0002	0.0012	0.1611	0.9386	0.9946	6
z10	0.0	0.982	1.0002	0.0012	0.1611	0.9386	0.9946	6
SeAg-B2803_probe	0.0	0.974	1.0003	0.0012	0.1611	0.9257	0.9904	7
SeAg-B2803	0.0	0.974	1.0003	0.0012	0.1611	0.9257	0.9904	7
SCH-2097-probe	0.0	0.947	1.0014	0.0012	0.1611	0.8899	0.9752	8
r	0.0	0.947	1.0014	0.0012	0.1611	0.8899	0.9752	8
SCH-2097	0.0	0.947	1.0014	0.0012	0.1611	0.8899	0.9752	8
PA	0.0	0.921	1.0031	0.0012	0.1611	0.8566	0.9575	9
a-1	0.0	0.921	1.0031	0.0012	0.1611	0.8566	0.9575	9
a-2	0.0	0.921	1.0031	0.0012	0.1611	0.8566	0.9575	9
SPA2473_probe	0.0	0.912	1.0039	0.0012	0.1611	0.8459	0.9513	10
SPA2473	0.0	0.912	1.0039	0.0012	0.1611	0.8459	0.9513	10
z6	0.0	0.904	1.0046	0.0012	0.1611	0.8353	0.9449	11
5-1	0.0	0.886	1.0065	0.0012	0.1611	0.8145	0.9318	12
TY	0.0	0.851	1.011	0.0012	0.1611	0.7739	0.9045	13
d	0.0	0.851	1.011	0.0012	0.1611	0.7739	0.9045	13
j	0.0	0.851	1.011	0.0012	0.1611	0.7739	0.9045	13
FljB	0.0	0.807	1.0185	0.0012	0.1611	0.7248	0.8688	14
e-h	0.0	0.798	1.0202	0.0012	0.1611	0.7152	0.8615	15
i	0.0	0.728	1.0363	0.0012	0.1611	0.6397	0.8013	16
FliC	0.0	0.719	1.0387	0.0012	0.1611	0.6305	0.7935	17
RfbJ	0.0	0.719	1.0387	0.0012	0.1611	0.6305	0.7935	17
RfbJ_probe	0.0	0.719	1.0387	0.0012	0.1611	0.6305	0.7935	17
Abe	0.0	0.579	1.085	0.0012	0.1611	0.487	0.6656	18
Abe-probe	0.0	0.579	1.085	0.0012	0.1611	0.487	0.6656	18
1-comp	0.0	0.553	1.0954	0.0012	0.1611	0.4609	0.6408	19
lysR_probe	0.0	0.491	1.1221	0.0012	0.1611	0.4011	0.5819	20
lysR	0.0	0.491	1.1221	0.0012	0.1611	0.4011	0.5819	20
Typhimurium
marker	Se	Sp	distance	CI_Se_min	CI_Se_max	CI_Sp_min	CI_Sp_max	POS
FliC	0.95	0.886	0.1245	0.7618	0.9883	0.8145	0.9318	1
FljB	0.85	0.956	0.1563	0.6366	0.9455	0.9015	0.9806	2
i	0.85	0.877	0.194	0.6366	0.9455	0.8042	0.9251	3
Abe	1.0	0.754	0.246	0.8389	0.9988	0.6677	0.8242	4
Abe-probe	1.0	0.754	0.246	0.8389	0.9988	0.6677	0.8242	4
1-comp	0.95	0.719	0.2854	0.7618	0.9883	0.6305	0.7935	5
lysR_probe	1.0	0.667	0.333	0.8389	0.9988	0.5757	0.7465	6
lysR	1.0	0.667	0.333	0.8389	0.9988	0.5757	0.7465	6
STM0893_probe	0.05	1.0	0.95	0.0117	0.2382	0.9684	0.9998	7
STM0893	0.05	1.0	0.95	0.0117	0.2382	0.9684	0.9998	7
m-m_t	0.0	1.0	1.0	0.0012	0.1611	0.9684	0.9998	8
SeD_B0058_probe	0.0	1.0	1.0	0.0012	0.1611	0.9684	0.9998	8
wzx_probe	0.0	1.0	1.0	0.0012	0.1611	0.9684	0.9998	8
t-1	0.0	1.0	1.0	0.0012	0.1611	0.9684	0.9998	8
wzx	0.0	1.0	1.0	0.0012	0.1611	0.9684	0.9998	8
z	0.0	1.0	1.0	0.0012	0.1611	0.9684	0.9998	8
Z4-comp	0.0	1.0	1.0	0.0012	0.1611	0.9684	0.9998	8
z29	0.0	1.0	1.0	0.0012	0.1611	0.9684	0.9998	8
z28	0.0	1.0	1.0	0.0012	0.1611	0.9684	0.9998	8
wfbI_probe	0.0	1.0	1.0	0.0012	0.1611	0.9684	0.9998	8
7	0.0	1.0	1.0	0.0012	0.1611	0.9684	0.9998	8
6	0.0	1.0	1.0	0.0012	0.1611	0.9684	0.9998	8
SeD_B0058	0.0	1.0	1.0	0.0012	0.1611	0.9684	0.9998	8
c	0.0	1.0	1.0	0.0012	0.1611	0.9684	0.9998	8
wfbI	0.0	1.0	1.0	0.0012	0.1611	0.9684	0.9998	8
z51	0.0	1.0	1.0	0.0012	0.1611	0.9684	0.9998	8
y	0.0	1.0	1.0	0.0012	0.1611	0.9684	0.9998	8
EN-comp-2	0.0	1.0	1.0	0.0012	0.1611	0.9684	0.9998	8
2	0.0	1.0	1.0	0.0012	0.1611	0.9684	0.9998	8
L-comp	0.0	0.991	1.0	0.0012	0.1611	0.9525	0.9979	9
z35	0.0	1.0	1.0	0.0012	0.1611	0.9684	0.9998	8
b	0.0	1.0	1.0	0.0012	0.1611	0.9684	0.9998	8
f	0.0	1.0	1.0	0.0012	0.1611	0.9684	0.9998	8
k	0.0	1.0	1.0	0.0012	0.1611	0.9684	0.9998	8
z24	0.0	1.0	1.0	0.0012	0.1611	0.9684	0.9998	8
p	0.0	1.0	1.0	0.0012	0.1611	0.9684	0.9998	8
s	0.0	1.0	1.0	0.0012	0.1611	0.9684	0.9998	8
v	0.0	1.0	1.0	0.0012	0.1611	0.9684	0.9998	8
z15	0.0	1.0	1.0	0.0012	0.1611	0.9684	0.9998	8
x	0.0	1.0	1.0	0.0012	0.1611	0.9684	0.9998	8
STY2074_probe	0.0	0.982	1.0002	0.0012	0.1611	0.9386	0.9946	10
STY2074	0.0	0.982	1.0002	0.0012	0.1611	0.9386	0.9946	10
EN-comp-1	0.0	0.982	1.0002	0.0012	0.1611	0.9386	0.9946	10
z10	0.0	0.982	1.0002	0.0012	0.1611	0.9386	0.9946	10
SeAg-B2803_probe	0.0	0.974	1.0003	0.0012	0.1611	0.9257	0.9904	11
SeAg-B2803	0.0	0.974	1.0003	0.0012	0.1611	0.9257	0.9904	11
SCH-2097-probe	0.0	0.947	1.0014	0.0012	0.1611	0.8899	0.9752	12
r	0.0	0.947	1.0014	0.0012	0.1611	0.8899	0.9752	12
SCH-2097	0.0	0.947	1.0014	0.0012	0.1611	0.8899	0.9752	12
PA	0.0	0.921	1.0031	0.0012	0.1611	0.8566	0.9575	13
a-1	0.0	0.921	1.0031	0.0012	0.1611	0.8566	0.9575	13
a-2	0.0	0.921	1.0031	0.0012	0.1611	0.8566	0.9575	13
SPA2473_probe	0.0	0.912	1.0039	0.0012	0.1611	0.8459	0.9513	14
SPA2473	0.0	0.912	1.0039	0.0012	0.1611	0.8459	0.9513	14
z6	0.0	0.904	1.0046	0.0012	0.1611	0.8353	0.9449	15
5-1	0.0	0.886	1.0065	0.0012	0.1611	0.8145	0.9318	16
TY	0.0	0.851	1.011	0.0012	0.1611	0.7739	0.9045	17
d	0.0	0.851	1.011	0.0012	0.1611	0.7739	0.9045	17
j	0.0	0.851	1.011	0.0012	0.1611	0.7739	0.9045	17
m-g_m	0.0	0.825	1.0152	0.0012	0.1611	0.7443	0.8833	18
SEN1383	0.0	0.825	1.0152	0.0012	0.1611	0.7443	0.8833	18
SEN1383_probe	0.0	0.825	1.0152	0.0012	0.1611	0.7443	0.8833	18
e-h	0.0	0.798	1.0202	0.0012	0.1611	0.7152	0.8615	19
RfbJ	0.0	0.719	1.0387	0.0012	0.1611	0.6305	0.7935	20
RfbJ_probe	0.0	0.719	1.0387	0.0012	0.1611	0.6305	0.7935	20
G-comp	0.0	0.64	1.0628	0.0012	0.1611	0.5488	0.7226	21
pR1t_probe	0.0	0.588	1.0815	0.0012	0.1611	0.4957	0.6739	22
pR1t	0.0	0.588	1.0815	0.0012	0.1611	0.4957	0.6739	22
Virchow
marker	Se	Sp	distance	CI_Se_min	CI_Se_max	CI_Sp_min	CI_Sp_max	POS
SCH-2097-probe	1.0	0.977	0.023	0.3976	0.9937	0.935	0.9917	1
r	1.0	0.977	0.023	0.3976	0.9937	0.935	0.9917	1
SCH-2097	1.0	0.977	0.023	0.3976	0.9937	0.935	0.9917	1
1-comp	1.0	0.634	0.366	0.3976	0.9937	0.5482	0.7112	2
m-m_t	0.0	1.0	1.0	0.0063	0.6024	0.9724	0.9998	3
SeD_B0058_probe	0.0	1.0	1.0	0.0063	0.6024	0.9724	0.9998	3
wzx_probe	0.0	1.0	1.0	0.0063	0.6024	0.9724	0.9998	3
t-1	0.0	1.0	1.0	0.0063	0.6024	0.9724	0.9998	3
STM0893_probe	0.0	0.992	1.0	0.0063	0.6024	0.9585	0.9982	4
wzx	0.0	1.0	1.0	0.0063	0.6024	0.9724	0.9998	3
z	0.0	1.0	1.0	0.0063	0.6024	0.9724	0.9998	3
Z4-comp	0.0	1.0	1.0	0.0063	0.6024	0.9724	0.9998	3
z29	0.0	1.0	1.0	0.0063	0.6024	0.9724	0.9998	3
z28	0.0	1.0	1.0	0.0063	0.6024	0.9724	0.9998	3
wfbI_probe	0.0	1.0	1.0	0.0063	0.6024	0.9724	0.9998	3
7	0.0	1.0	1.0	0.0063	0.6024	0.9724	0.9998	3
6	0.0	1.0	1.0	0.0063	0.6024	0.9724	0.9998	3
STM0893	0.0	0.992	1.0	0.0063	0.6024	0.9585	0.9982	4
SeD_B0058	0.0	1.0	1.0	0.0063	0.6024	0.9724	0.9998	3
c	0.0	1.0	1.0	0.0063	0.6024	0.9724	0.9998	3
wfbI	0.0	1.0	1.0	0.0063	0.6024	0.9724	0.9998	3
z51	0.0	1.0	1.0	0.0063	0.6024	0.9724	0.9998	3
y	0.0	1.0	1.0	0.0063	0.6024	0.9724	0.9998	3
EN-comp-2	0.0	1.0	1.0	0.0063	0.6024	0.9724	0.9998	3
2	0.0	1.0	1.0	0.0063	0.6024	0.9724	0.9998	3
L-comp	0.0	0.992	1.0	0.0063	0.6024	0.9585	0.9982	4
z35	0.0	1.0	1.0	0.0063	0.6024	0.9724	0.9998	3
b	0.0	1.0	1.0	0.0063	0.6024	0.9724	0.9998	3
f	0.0	1.0	1.0	0.0063	0.6024	0.9724	0.9998	3
k	0.0	1.0	1.0	0.0063	0.6024	0.9724	0.9998	3
z24	0.0	1.0	1.0	0.0063	0.6024	0.9724	0.9998	3
p	0.0	1.0	1.0	0.0063	0.6024	0.9724	0.9998	3
s	0.0	1.0	1.0	0.0063	0.6024	0.9724	0.9998	3
v	0.0	1.0	1.0	0.0063	0.6024	0.9724	0.9998	3
z15	0.0	1.0	1.0	0.0063	0.6024	0.9724	0.9998	3
x	0.0	1.0	1.0	0.0063	0.6024	0.9724	0.9998	3
STY2074_probe	0.0	0.985	1.0001	0.0063	0.6024	0.9463	0.9953	5
STY2074	0.0	0.985	1.0001	0.0063	0.6024	0.9463	0.9953	5
EN-comp-1	0.0	0.985	1.0001	0.0063	0.6024	0.9463	0.9953	5
z10	0.0	0.985	1.0001	0.0063	0.6024	0.9463	0.9953	5
SeAg-B2803_probe	0.0	0.977	1.0003	0.0063	0.6024	0.935	0.9917	6
SeAg-B2803	0.0	0.977	1.0003	0.0063	0.6024	0.935	0.9917	6
PA	0.0	0.931	1.0024	0.0063	0.6024	0.8745	0.9631	7
a-1	0.0	0.931	1.0024	0.0063	0.6024	0.8745	0.9631	7
a-2	0.0	0.931	1.0024	0.0063	0.6024	0.8745	0.9631	7
SPA2473_probe	0.0	0.924	1.0029	0.0063	0.6024	0.8651	0.9577	8
SPA2473	0.0	0.924	1.0029	0.0063	0.6024	0.8651	0.9577	8
z6	0.0	0.916	1.0035	0.0063	0.6024	0.8558	0.9521	9
5-1	0.0	0.901	1.0049	0.0063	0.6024	0.8375	0.9408	10
TY	0.0	0.87	1.0084	0.0063	0.6024	0.8018	0.9171	11
d	0.0	0.87	1.0084	0.0063	0.6024	0.8018	0.9171	11
j	0.0	0.87	1.0084	0.0063	0.6024	0.8018	0.9171	11
m-g_m	0.0	0.847	1.0116	0.0063	0.6024	0.7757	0.8987	12
SEN1383	0.0	0.847	1.0116	0.0063	0.6024	0.7757	0.8987	12
SEN1383_probe	0.0	0.847	1.0116	0.0063	0.6024	0.7757	0.8987	12
FljB	0.0	0.832	1.014	0.0063	0.6024	0.7586	0.8862	13
e-h	0.0	0.824	1.0154	0.0063	0.6024	0.7501	0.8799	14
i	0.0	0.763	1.0277	0.0063	0.6024	0.6835	0.8279	15
FliC	0.0	0.756	1.0293	0.0063	0.6024	0.6753	0.8212	16
RfbJ	0.0	0.756	1.0293	0.0063	0.6024	0.6753	0.8212	16
RfbJ_probe	0.0	0.756	1.0293	0.0063	0.6024	0.6753	0.8212	16
G-comp	0.0	0.687	1.0478	0.0063	0.6024	0.603	0.7601	17
pR1t_probe	0.0	0.641	1.0625	0.0063	0.6024	0.5559	0.7183	18
pR1t	0.0	0.641	1.0625	0.0063	0.6024	0.5559	0.7183	18
Abe	0.0	0.634	1.0649	0.0063	0.6024	0.5482	0.7112	19
Abe-probe	0.0	0.634	1.0649	0.0063	0.6024	0.5482	0.7112	19
lysR_probe	0.0	0.557	1.0937	0.0063	0.6024	0.4716	0.6396	20
lysR	0.0	0.557	1.0937	0.0063	0.6024	0.4716	0.6396	20
Panama
marker	Se	Sp	distance	CI_Se_min	CI_Se_max	CI_Sp_min	CI_Sp_max	POS
L-comp	1.0	1.0	0.0	0.1581	0.9874	0.9728	0.9998	1
5-1	1.0	0.91	0.09	0.1581	0.9874	0.8488	0.9473	2
pR1t_probe	1.0	0.654	0.346	0.1581	0.9874	0.5698	0.7296	3
pR1t	1.0	0.654	0.346	0.1581	0.9874	0.5698	0.7296	3
lysR_probe	1.0	0.571	0.429	0.1581	0.9874	0.4863	0.6524	4
lysR	1.0	0.571	0.429	0.1581	0.9874	0.4863	0.6524	4
m-m_t	0.0	1.0	1.0	0.0126	0.8419	0.9728	0.9998	5
SeD_B0058_probe	0.0	1.0	1.0	0.0126	0.8419	0.9728	0.9998	5
wzx_probe	0.0	1.0	1.0	0.0126	0.8419	0.9728	0.9998	5
t-1	0.0	1.0	1.0	0.0126	0.8419	0.9728	0.9998	5
STM0893_probe	0.0	0.992	1.0	0.0126	0.8419	0.9591	0.9982	6
wzx	0.0	1.0	1.0	0.0126	0.8419	0.9728	0.9998	5
z	0.0	1.0	1.0	0.0126	0.8419	0.9728	0.9998	5
Z4-comp	0.0	1.0	1.0	0.0126	0.8419	0.9728	0.9998	5
z29	0.0	1.0	1.0	0.0126	0.8419	0.9728	0.9998	5
z28	0.0	1.0	1.0	0.0126	0.8419	0.9728	0.9998	5
wfbI_probe	0.0	1.0	1.0	0.0126	0.8419	0.9728	0.9998	5
7	0.0	1.0	1.0	0.0126	0.8419	0.9728	0.9998	5
6	0.0	1.0	1.0	0.0126	0.8419	0.9728	0.9998	5
STM0893	0.0	0.992	1.0	0.0126	0.8419	0.9591	0.9982	6
SeD_B0058	0.0	1.0	1.0	0.0126	0.8419	0.9728	0.9998	5
c	0.0	1.0	1.0	0.0126	0.8419	0.9728	0.9998	5
wfbI	0.0	1.0	1.0	0.0126	0.8419	0.9728	0.9998	5
z51	0.0	1.0	1.0	0.0126	0.8419	0.9728	0.9998	5
y	0.0	1.0	1.0	0.0126	0.8419	0.9728	0.9998	5
EN-comp-2	0.0	1.0	1.0	0.0126	0.8419	0.9728	0.9998	5
2	0.0	1.0	1.0	0.0126	0.8419	0.9728	0.9998	5
z35	0.0	1.0	1.0	0.0126	0.8419	0.9728	0.9998	5
b	0.0	1.0	1.0	0.0126	0.8419	0.9728	0.9998	5
f	0.0	1.0	1.0	0.0126	0.8419	0.9728	0.9998	5
k	0.0	1.0	1.0	0.0126	0.8419	0.9728	0.9998	5
z24	0.0	1.0	1.0	0.0126	0.8419	0.9728	0.9998	5
p	0.0	1.0	1.0	0.0126	0.8419	0.9728	0.9998	5
s	0.0	1.0	1.0	0.0126	0.8419	0.9728	0.9998	5
v	0.0	1.0	1.0	0.0126	0.8419	0.9728	0.9998	5
z15	0.0	1.0	1.0	0.0126	0.8419	0.9728	0.9998	5
x	0.0	1.0	1.0	0.0126	0.8419	0.9728	0.9998	5
STY2074_probe	0.0	0.985	1.0001	0.0126	0.8419	0.9471	0.9954	7
STY2074	0.0	0.985	1.0001	0.0126	0.8419	0.9471	0.9954	7
EN-comp-1	0.0	0.985	1.0001	0.0126	0.8419	0.9471	0.9954	7
z10	0.0	0.985	1.0001	0.0126	0.8419	0.9471	0.9954	7
SeAg-B2803_probe	0.0	0.977	1.0003	0.0126	0.8419	0.936	0.9918	8
SeAg-B2803	0.0	0.977	1.0003	0.0126	0.8419	0.936	0.9918	8
SCH-2097-probe	0.0	0.955	1.001	0.0126	0.8419	0.9051	0.9787	9
r	0.0	0.955	1.001	0.0126	0.8419	0.9051	0.9787	9
SCH-2097	0.0	0.955	1.001	0.0126	0.8419	0.9051	0.9787	9
PA	0.0	0.932	1.0023	0.0126	0.8419	0.8763	0.9636	10
a-1	0.0	0.932	1.0023	0.0126	0.8419	0.8763	0.9636	10
a-2	0.0	0.932	1.0023	0.0126	0.8419	0.8763	0.9636	10
SPA2473_probe	0.0	0.925	1.0028	0.0126	0.8419	0.867	0.9583	11
SPA2473	0.0	0.925	1.0028	0.0126	0.8419	0.867	0.9583	11
z6	0.0	0.917	1.0034	0.0126	0.8419	0.8579	0.9529	12
TY	0.0	0.872	1.0082	0.0126	0.8419	0.8047	0.9184	13
d	0.0	0.872	1.0082	0.0126	0.8419	0.8047	0.9184	13
j	0.0	0.872	1.0082	0.0126	0.8419	0.8047	0.9184	13
m-g_m	0.0	0.85	1.0112	0.0126	0.8419	0.7789	0.9003	14
SEN1383	0.0	0.85	1.0112	0.0126	0.8419	0.7789	0.9003	14
SEN1383_probe	0.0	0.85	1.0112	0.0126	0.8419	0.7789	0.9003	14
FljB	0.0	0.835	1.0135	0.0126	0.8419	0.762	0.888	15
e-h	0.0	0.827	1.0149	0.0126	0.8419	0.7537	0.8817	16
i	0.0	0.767	1.0268	0.0126	0.8419	0.688	0.8306	17
FliC	0.0	0.759	1.0286	0.0126	0.8419	0.6799	0.824	18
RfbJ	0.0	0.759	1.0286	0.0126	0.8419	0.6799	0.824	18
RfbJ_probe	0.0	0.759	1.0286	0.0126	0.8419	0.6799	0.824	18
G-comp	0.0	0.692	1.0464	0.0126	0.8419	0.6086	0.7639	19
Abe	0.0	0.639	1.0632	0.0126	0.8419	0.5544	0.7158	20
Abe-probe	0.0	0.639	1.0632	0.0126	0.8419	0.5544	0.7158	20
1-comp	0.0	0.617	1.0708	0.0126	0.8419	0.5316	0.6948	21
Derby
marker	Se	Sp	distance	CI_Se_min	CI_Se_max	CI_Sp_min	CI_Sp_max	POS
G-comp	1.0	0.699	0.301	0.1581	0.9874	0.6164	0.7707	1
Abe	1.0	0.647	0.353	0.1581	0.9874	0.5621	0.7227	2
Abe-probe	1.0	0.647	0.353	0.1581	0.9874	0.5621	0.7227	2
lysR_probe	1.0	0.571	0.429	0.1581	0.9874	0.4863	0.6524	3
lysR	1.0	0.571	0.429	0.1581	0.9874	0.4863	0.6524	3
m-m_t	0.0	1.0	1.0	0.0126	0.8419	0.9728	0.9998	4
SeD_B0058_probe	0.0	1.0	1.0	0.0126	0.8419	0.9728	0.9998	4
wzx_probe	0.0	1.0	1.0	0.0126	0.8419	0.9728	0.9998	4
t-1	0.0	1.0	1.0	0.0126	0.8419	0.9728	0.9998	4
STM0893_probe	0.0	0.992	1.0	0.0126	0.8419	0.9591	0.9982	5
wzx	0.0	1.0	1.0	0.0126	0.8419	0.9728	0.9998	4
z	0.0	1.0	1.0	0.0126	0.8419	0.9728	0.9998	4
Z4-comp	0.0	1.0	1.0	0.0126	0.8419	0.9728	0.9998	4
z29	0.0	1.0	1.0	0.0126	0.8419	0.9728	0.9998	4
z28	0.0	1.0	1.0	0.0126	0.8419	0.9728	0.9998	4
wfbI_probe	0.0	1.0	1.0	0.0126	0.8419	0.9728	0.9998	4
7	0.0	1.0	1.0	0.0126	0.8419	0.9728	0.9998	4
6	0.0	1.0	1.0	0.0126	0.8419	0.9728	0.9998	4
STM0893	0.0	0.992	1.0	0.0126	0.8419	0.9591	0.9982	5
SeD_B0058	0.0	1.0	1.0	0.0126	0.8419	0.9728	0.9998	4
c	0.0	1.0	1.0	0.0126	0.8419	0.9728	0.9998	4
wfbI	0.0	1.0	1.0	0.0126	0.8419	0.9728	0.9998	4
z51	0.0	1.0	1.0	0.0126	0.8419	0.9728	0.9998	4
y	0.0	1.0	1.0	0.0126	0.8419	0.9728	0.9998	4
EN-comp-2	0.0	1.0	1.0	0.0126	0.8419	0.9728	0.9998	4
2	0.0	1.0	1.0	0.0126	0.8419	0.9728	0.9998	4
L-comp	0.0	0.992	1.0	0.0126	0.8419	0.9591	0.9982	5
z35	0.0	1.0	1.0	0.0126	0.8419	0.9728	0.9998	4
b	0.0	1.0	1.0	0.0126	0.8419	0.9728	0.9998	4
f	0.0	1.0	1.0	0.0126	0.8419	0.9728	0.9998	4
k	0.0	1.0	1.0	0.0126	0.8419	0.9728	0.9998	4
z24	0.0	1.0	1.0	0.0126	0.8419	0.9728	0.9998	4
p	0.0	1.0	1.0	0.0126	0.8419	0.9728	0.9998	4
s	0.0	1.0	1.0	0.0126	0.8419	0.9728	0.9998	4
v	0.0	1.0	1.0	0.0126	0.8419	0.9728	0.9998	4
z15	0.0	1.0	1.0	0.0126	0.8419	0.9728	0.9998	4
x	0.0	1.0	1.0	0.0126	0.8419	0.9728	0.9998	4
STY2074_probe	0.0	0.985	1.0001	0.0126	0.8419	0.9471	0.9954	6
STY2074	0.0	0.985	1.0001	0.0126	0.8419	0.9471	0.9954	6
EN-comp-1	0.0	0.985	1.0001	0.0126	0.8419	0.9471	0.9954	6
z10	0.0	0.985	1.0001	0.0126	0.8419	0.9471	0.9954	6
SeAg-B2803_probe	0.0	0.977	1.0003	0.0126	0.8419	0.936	0.9918	7
SeAg-B2803	0.0	0.977	1.0003	0.0126	0.8419	0.936	0.9918	7
SCH-2097-probe	0.0	0.955	1.001	0.0126	0.8419	0.9051	0.9787	8
r	0.0	0.955	1.001	0.0126	0.8419	0.9051	0.9787	8
SCH-2097	0.0	0.955	1.001	0.0126	0.8419	0.9051	0.9787	8
PA	0.0	0.932	1.0023	0.0126	0.8419	0.8763	0.9636	9
a-1	0.0	0.932	1.0023	0.0126	0.8419	0.8763	0.9636	9
a-2	0.0	0.932	1.0023	0.0126	0.8419	0.8763	0.9636	9
SPA2473_probe	0.0	0.925	1.0028	0.0126	0.8419	0.867	0.9583	10
SPA2473	0.0	0.925	1.0028	0.0126	0.8419	0.867	0.9583	10
z6	0.0	0.917	1.0034	0.0126	0.8419	0.8579	0.9529	11
5-1	0.0	0.902	1.0048	0.0126	0.8419	0.8398	0.9417	12
TY	0.0	0.872	1.0082	0.0126	0.8419	0.8047	0.9184	13
d	0.0	0.872	1.0082	0.0126	0.8419	0.8047	0.9184	13
j	0.0	0.872	1.0082	0.0126	0.8419	0.8047	0.9184	13
m-g_m	0.0	0.85	1.0112	0.0126	0.8419	0.7789	0.9003	14
SEN1383	0.0	0.85	1.0112	0.0126	0.8419	0.7789	0.9003	14
SEN1383_probe	0.0	0.85	1.0112	0.0126	0.8419	0.7789	0.9003	14
FljB	0.0	0.835	1.0135	0.0126	0.8419	0.762	0.888	15
e-h	0.0	0.827	1.0149	0.0126	0.8419	0.7537	0.8817	16
i	0.0	0.767	1.0268	0.0126	0.8419	0.688	0.8306	17
FliC	0.0	0.759	1.0286	0.0126	0.8419	0.6799	0.824	18
RfbJ	0.0	0.759	1.0286	0.0126	0.8419	0.6799	0.824	18
RfbJ_probe	0.0	0.759	1.0286	0.0126	0.8419	0.6799	0.824	18
pR1t_probe	0.0	0.647	1.0605	0.0126	0.8419	0.5621	0.7227	19
pR1t	0.0	0.647	1.0605	0.0126	0.8419	0.5621	0.7227	19
1-comp	0.0	0.617	1.0708	0.0126	0.8419	0.5316	0.6948	20
Kentucky
marker	Se	Sp	distance	CI_Se_min	CI_Se_max	CI_Sp_min	CI_Sp_max	POS
z6	1.0	1.0	0.0	0.7354	0.9979	0.9707	0.9998	1
i	1.0	0.837	0.163	0.7354	0.9979	0.7619	0.892	2
RfbJ	1.0	0.829	0.171	0.7354	0.9979	0.7528	0.8853	3
RfbJ_probe	1.0	0.829	0.171	0.7354	0.9979	0.7528	0.8853	3
FliC	0.818	0.813	0.2609	0.5159	0.9451	0.7348	0.8719	4
SPA2473_probe	0.091	0.927	0.9119	0.0209	0.3848	0.8667	0.9606	5
SPA2473	0.091	0.927	0.9119	0.0209	0.3848	0.8667	0.9606	5
m-m_t	0.0	1.0	1.0	0.0021	0.2646	0.9707	0.9998	6
SeD_B0058_probe	0.0	1.0	1.0	0.0021	0.2646	0.9707	0.9998	6
wzx_probe	0.0	1.0	1.0	0.0021	0.2646	0.9707	0.9998	6
t-1	0.0	1.0	1.0	0.0021	0.2646	0.9707	0.9998	6
STM0893_probe	0.0	0.992	1.0	0.0021	0.2646	0.9559	0.998	7
wzx	0.0	1.0	1.0	0.0021	0.2646	0.9707	0.9998	6
z	0.0	1.0	1.0	0.0021	0.2646	0.9707	0.9998	6
Z4-comp	0.0	1.0	1.0	0.0021	0.2646	0.9707	0.9998	6
z29	0.0	1.0	1.0	0.0021	0.2646	0.9707	0.9998	6
z28	0.0	1.0	1.0	0.0021	0.2646	0.9707	0.9998	6
wfbI_probe	0.0	1.0	1.0	0.0021	0.2646	0.9707	0.9998	6
7	0.0	1.0	1.0	0.0021	0.2646	0.9707	0.9998	6
6	0.0	1.0	1.0	0.0021	0.2646	0.9707	0.9998	6
STM0893	0.0	0.992	1.0	0.0021	0.2646	0.9559	0.998	7
SeD_B0058	0.0	1.0	1.0	0.0021	0.2646	0.9707	0.9998	6
c	0.0	1.0	1.0	0.0021	0.2646	0.9707	0.9998	6
wfbI	0.0	1.0	1.0	0.0021	0.2646	0.9707	0.9998	6
z51	0.0	1.0	1.0	0.0021	0.2646	0.9707	0.9998	6
y	0.0	1.0	1.0	0.0021	0.2646	0.9707	0.9998	6
EN-comp-2	0.0	1.0	1.0	0.0021	0.2646	0.9707	0.9998	6
2	0.0	1.0	1.0	0.0021	0.2646	0.9707	0.9998	6
L-comp	0.0	0.992	1.0	0.0021	0.2646	0.9559	0.998	7
z35	0.0	1.0	1.0	0.0021	0.2646	0.9707	0.9998	6
b	0.0	1.0	1.0	0.0021	0.2646	0.9707	0.9998	6
f	0.0	1.0	1.0	0.0021	0.2646	0.9707	0.9998	6
k	0.0	1.0	1.0	0.0021	0.2646	0.9707	0.9998	6
z24	0.0	1.0	1.0	0.0021	0.2646	0.9707	0.9998	6
p	0.0	1.0	1.0	0.0021	0.2646	0.9707	0.9998	6
s	0.0	1.0	1.0	0.0021	0.2646	0.9707	0.9998	6
v	0.0	1.0	1.0	0.0021	0.2646	0.9707	0.9998	6
z15	0.0	1.0	1.0	0.0021	0.2646	0.9707	0.9998	6
x	0.0	1.0	1.0	0.0021	0.2646	0.9707	0.9998	6
STY2074_probe	0.0	0.984	1.0001	0.0021	0.2646	0.943	0.995	8
STY2074	0.0	0.984	1.0001	0.0021	0.2646	0.943	0.995	8
EN-comp-1	0.0	0.984	1.0001	0.0021	0.2646	0.943	0.995	8
z10	0.0	0.984	1.0001	0.0021	0.2646	0.943	0.995	8
SeAg-B2803_probe	0.0	0.976	1.0003	0.0021	0.2646	0.9309	0.9911	9
SeAg-B2803	0.0	0.976	1.0003	0.0021	0.2646	0.9309	0.9911	9
SCH-2097-probe	0.0	0.951	1.0012	0.0021	0.2646	0.8977	0.977	10
r	0.0	0.951	1.0012	0.0021	0.2646	0.8977	0.977	10
SCH-2097	0.0	0.951	1.0012	0.0021	0.2646	0.8977	0.977	10
PA	0.0	0.927	1.0027	0.0021	0.2646	0.8667	0.9606	11
a-1	0.0	0.927	1.0027	0.0021	0.2646	0.8667	0.9606	11
a-2	0.0	0.927	1.0027	0.0021	0.2646	0.8667	0.9606	11
5-1	0.0	0.894	1.0056	0.0021	0.2646	0.8274	0.9369	12
TY	0.0	0.862	1.0095	0.0021	0.2646	0.7896	0.9116	13
d	0.0	0.862	1.0095	0.0021	0.2646	0.7896	0.9116	13
j	0.0	0.862	1.0095	0.0021	0.2646	0.7896	0.9116	13
m-g_m	0.0	0.837	1.0132	0.0021	0.2646	0.7619	0.892	14
SEN1383	0.0	0.837	1.0132	0.0021	0.2646	0.7619	0.892	14
SEN1383_probe	0.0	0.837	1.0132	0.0021	0.2646	0.7619	0.892	14
FljB	0.0	0.821	1.0159	0.0021	0.2646	0.7438	0.8786	15
e-h	0.0	0.813	1.0173	0.0021	0.2646	0.7348	0.8719	16
lysR_probe	0.091	0.537	1.0201	0.0209	0.3848	0.4485	0.6224	17
lysR	0.091	0.537	1.0201	0.0209	0.3848	0.4485	0.6224	17
G-comp	0.0	0.667	1.054	0.0021	0.2646	0.5792	0.7438	18
pR1t_probe	0.0	0.618	1.0705	0.0021	0.2646	0.5295	0.699	19
pR1t	0.0	0.618	1.0705	0.0021	0.2646	0.5295	0.699	19
Abe	0.0	0.61	1.0734	0.0021	0.2646	0.5213	0.6914	20
Abe-probe	0.0	0.61	1.0734	0.0021	0.2646	0.5213	0.6914	20
1-comp	0.0	0.585	1.0827	0.0021	0.2646	0.4968	0.6686	21
Agona
marker	Se	Sp	distance	CI_Se_min	CI_Se_max	CI_Sp_min	CI_Sp_max	POS
G-comp	1.0	0.816	0.184	0.8389	0.9988	0.7345	0.8761	1
Abe	1.0	0.754	0.246	0.8389	0.9988	0.6677	0.8242	2
Abe-probe	1.0	0.754	0.246	0.8389	0.9988	0.6677	0.8242	2
lysR_probe	1.0	0.667	0.333	0.8389	0.9988	0.5757	0.7465	3
lysR	1.0	0.667	0.333	0.8389	0.9988	0.5757	0.7465	3
SeAg-B2803_probe	0.15	1.0	0.85	0.0545	0.3634	0.9684	0.9998	4
SeAg-B2803	0.15	1.0	0.85	0.0545	0.3634	0.9684	0.9998	4
m-m_t	0.0	1.0	1.0	0.0012	0.1611	0.9684	0.9998	5
SeD_B0058_probe	0.0	1.0	1.0	0.0012	0.1611	0.9684	0.9998	5
wzx_probe	0.0	1.0	1.0	0.0012	0.1611	0.9684	0.9998	5
t-1	0.0	1.0	1.0	0.0012	0.1611	0.9684	0.9998	5
STM0893_probe	0.0	0.991	1.0	0.0012	0.1611	0.9525	0.9979	6
wzx	0.0	1.0	1.0	0.0012	0.1611	0.9684	0.9998	5
z	0.0	1.0	1.0	0.0012	0.1611	0.9684	0.9998	5
Z4-comp	0.0	1.0	1.0	0.0012	0.1611	0.9684	0.9998	5
z29	0.0	1.0	1.0	0.0012	0.1611	0.9684	0.9998	5
z28	0.0	1.0	1.0	0.0012	0.1611	0.9684	0.9998	5
wfbI_probe	0.0	1.0	1.0	0.0012	0.1611	0.9684	0.9998	5
7	0.0	1.0	1.0	0.0012	0.1611	0.9684	0.9998	5
6	0.0	1.0	1.0	0.0012	0.1611	0.9684	0.9998	5
STM0893	0.0	0.991	1.0	0.0012	0.1611	0.9525	0.9979	6
SeD_B0058	0.0	1.0	1.0	0.0012	0.1611	0.9684	0.9998	5
c	0.0	1.0	1.0	0.0012	0.1611	0.9684	0.9998	5
wfbI	0.0	1.0	1.0	0.0012	0.1611	0.9684	0.9998	5
z51	0.0	1.0	1.0	0.0012	0.1611	0.9684	0.9998	5
y	0.0	1.0	1.0	0.0012	0.1611	0.9684	0.9998	5
EN-comp-2	0.0	1.0	1.0	0.0012	0.1611	0.9684	0.9998	5
2	0.0	1.0	1.0	0.0012	0.1611	0.9684	0.9998	5
L-comp	0.0	0.991	1.0	0.0012	0.1611	0.9525	0.9979	6
z35	0.0	1.0	1.0	0.0012	0.1611	0.9684	0.9998	5
b	0.0	1.0	1.0	0.0012	0.1611	0.9684	0.9998	5
f	0.0	1.0	1.0	0.0012	0.1611	0.9684	0.9998	5
k	0.0	1.0	1.0	0.0012	0.1611	0.9684	0.9998	5
z24	0.0	1.0	1.0	0.0012	0.1611	0.9684	0.9998	5
p	0.0	1.0	1.0	0.0012	0.1611	0.9684	0.9998	5
s	0.0	1.0	1.0	0.0012	0.1611	0.9684	0.9998	5
v	0.0	1.0	1.0	0.0012	0.1611	0.9684	0.9998	5
z15	0.0	1.0	1.0	0.0012	0.1611	0.9684	0.9998	5
x	0.0	1.0	1.0	0.0012	0.1611	0.9684	0.9998	5
STY2074_probe	0.0	0.982	1.0002	0.0012	0.1611	0.9386	0.9946	7
STY2074	0.0	0.982	1.0002	0.0012	0.1611	0.9386	0.9946	7
EN-comp-1	0.0	0.982	1.0002	0.0012	0.1611	0.9386	0.9946	7
z10	0.0	0.982	1.0002	0.0012	0.1611	0.9386	0.9946	7
SCH-2097-probe	0.0	0.947	1.0014	0.0012	0.1611	0.8899	0.9752	8
r	0.0	0.947	1.0014	0.0012	0.1611	0.8899	0.9752	8
SCH-2097	0.0	0.947	1.0014	0.0012	0.1611	0.8899	0.9752	8
PA	0.0	0.921	1.0031	0.0012	0.1611	0.8566	0.9575	9
a-1	0.0	0.921	1.0031	0.0012	0.1611	0.8566	0.9575	9
a-2	0.0	0.921	1.0031	0.0012	0.1611	0.8566	0.9575	9
SPA2473_probe	0.0	0.912	1.0039	0.0012	0.1611	0.8459	0.9513	10
SPA2473	0.0	0.912	1.0039	0.0012	0.1611	0.8459	0.9513	10
z6	0.0	0.904	1.0046	0.0012	0.1611	0.8353	0.9449	11
5-1	0.0	0.886	1.0065	0.0012	0.1611	0.8145	0.9318	12
TY	0.0	0.851	1.011	0.0012	0.1611	0.7739	0.9045	13
d	0.0	0.851	1.011	0.0012	0.1611	0.7739	0.9045	13
j	0.0	0.851	1.011	0.0012	0.1611	0.7739	0.9045	13
m-g_m	0.0	0.825	1.0152	0.0012	0.1611	0.7443	0.8833	14
SEN1383	0.0	0.825	1.0152	0.0012	0.1611	0.7443	0.8833	14
SEN1383_probe	0.0	0.825	1.0152	0.0012	0.1611	0.7443	0.8833	14
FljB	0.0	0.807	1.0185	0.0012	0.1611	0.7248	0.8688	15
e-h	0.0	0.798	1.0202	0.0012	0.1611	0.7152	0.8615	16
i	0.0	0.728	1.0363	0.0012	0.1611	0.6397	0.8013	17
FliC	0.0	0.719	1.0387	0.0012	0.1611	0.6305	0.7935	18
RfbJ	0.0	0.719	1.0387	0.0012	0.1611	0.6305	0.7935	18
RfbJ_probe	0.0	0.719	1.0387	0.0012	0.1611	0.6305	0.7935	18
pR1t_probe	0.0	0.588	1.0815	0.0012	0.1611	0.4957	0.6739	19
pR1t	0.0	0.588	1.0815	0.0012	0.1611	0.4957	0.6739	19
1-comp	0.0	0.553	1.0954	0.0012	0.1611	0.4609	0.6408	20
Typhi
marker	Se	Sp	distance	CI_Se_min	CI_Se_max	CI_Sp_min	CI_Sp_max	POS
TY	1.0	1.0	0.0	0.8147	0.9986	0.9692	0.9998	1
d	1.0	1.0	0.0	0.8147	0.9986	0.9692	0.9998	1
j	1.0	1.0	0.0	0.8147	0.9986	0.9692	0.9998	1
pR1t_probe	1.0	0.744	0.256	0.8147	0.9986	0.6574	0.814	2
pR1t	1.0	0.744	0.256	0.8147	0.9986	0.6574	0.814	2
STY2074_probe	0.118	1.0	0.882	0.0358	0.3471	0.9692	0.9998	3
STY2074	0.118	1.0	0.882	0.0358	0.3471	0.9692	0.9998	3
m-m_t	0.0	1.0	1.0	0.0014	0.1853	0.9692	0.9998	4
SeD_B0058_probe	0.0	1.0	1.0	0.0014	0.1853	0.9692	0.9998	4
wzx_probe	0.0	1.0	1.0	0.0014	0.1853	0.9692	0.9998	4
t-1	0.0	1.0	1.0	0.0014	0.1853	0.9692	0.9998	4
STM0893_probe	0.0	0.991	1.0	0.0014	0.1853	0.9537	0.9979	5
wzx	0.0	1.0	1.0	0.0014	0.1853	0.9692	0.9998	4
z	0.0	1.0	1.0	0.0014	0.1853	0.9692	0.9998	4
Z4-comp	0.0	1.0	1.0	0.0014	0.1853	0.9692	0.9998	4
z29	0.0	1.0	1.0	0.0014	0.1853	0.9692	0.9998	4
z28	0.0	1.0	1.0	0.0014	0.1853	0.9692	0.9998	4
wfbI_probe	0.0	1.0	1.0	0.0014	0.1853	0.9692	0.9998	4
7	0.0	1.0	1.0	0.0014	0.1853	0.9692	0.9998	4
6	0.0	1.0	1.0	0.0014	0.1853	0.9692	0.9998	4
STM0893	0.0	0.991	1.0	0.0014	0.1853	0.9537	0.9979	5
SeD_B0058	0.0	1.0	1.0	0.0014	0.1853	0.9692	0.9998	4
c	0.0	1.0	1.0	0.0014	0.1853	0.9692	0.9998	4
wfbI	0.0	1.0	1.0	0.0014	0.1853	0.9692	0.9998	4
z51	0.0	1.0	1.0	0.0014	0.1853	0.9692	0.9998	4
y	0.0	1.0	1.0	0.0014	0.1853	0.9692	0.9998	4
EN-comp-2	0.0	1.0	1.0	0.0014	0.1853	0.9692	0.9998	4
2	0.0	1.0	1.0	0.0014	0.1853	0.9692	0.9998	4
L-comp	0.0	0.991	1.0	0.0014	0.1853	0.9537	0.9979	5
z35	0.0	1.0	1.0	0.0014	0.1853	0.9692	0.9998	4
b	0.0	1.0	1.0	0.0014	0.1853	0.9692	0.9998	4
f	0.0	1.0	1.0	0.0014	0.1853	0.9692	0.9998	4
k	0.0	1.0	1.0	0.0014	0.1853	0.9692	0.9998	4
z24	0.0	1.0	1.0	0.0014	0.1853	0.9692	0.9998	4
p	0.0	1.0	1.0	0.0014	0.1853	0.9692	0.9998	4
s	0.0	1.0	1.0	0.0014	0.1853	0.9692	0.9998	4
v	0.0	1.0	1.0	0.0014	0.1853	0.9692	0.9998	4
z15	0.0	1.0	1.0	0.0014	0.1853	0.9692	0.9998	4
x	0.0	1.0	1.0	0.0014	0.1853	0.9692	0.9998	4
EN-comp-1	0.0	0.983	1.0001	0.0014	0.1853	0.9401	0.9947	6
z10	0.0	0.983	1.0001	0.0014	0.1853	0.9401	0.9947	6
SeAg-B2803_probe	0.0	0.974	1.0003	0.0014	0.1853	0.9275	0.9907	7
SeAg-B2803	0.0	0.974	1.0003	0.0014	0.1853	0.9275	0.9907	7
SCH-2097-probe	0.0	0.949	1.0013	0.0014	0.1853	0.8926	0.9758	8
r	0.0	0.949	1.0013	0.0014	0.1853	0.8926	0.9758	8
SCH-2097	0.0	0.949	1.0013	0.0014	0.1853	0.8926	0.9758	8
PA	0.0	0.923	1.003	0.0014	0.1853	0.8601	0.9586	9
a-1	0.0	0.923	1.003	0.0014	0.1853	0.8601	0.9586	9
a-2	0.0	0.923	1.003	0.0014	0.1853	0.8601	0.9586	9
SPA2473_probe	0.0	0.915	1.0036	0.0014	0.1853	0.8497	0.9525	10
SPA2473	0.0	0.915	1.0036	0.0014	0.1853	0.8497	0.9525	10
z6	0.0	0.906	1.0044	0.0014	0.1853	0.8393	0.9463	11
5-1	0.0	0.889	1.0061	0.0014	0.1853	0.819	0.9336	12
m-g_m	0.0	0.829	1.0145	0.0014	0.1853	0.7504	0.8863	13
SEN1383	0.0	0.829	1.0145	0.0014	0.1853	0.7504	0.8863	13
SEN1383_probe	0.0	0.829	1.0145	0.0014	0.1853	0.7504	0.8863	13
FljB	0.0	0.812	1.0175	0.0014	0.1853	0.7314	0.8722	14
e-h	0.0	0.803	1.0192	0.0014	0.1853	0.722	0.8651	15
i	0.0	0.735	1.0345	0.0014	0.1853	0.6483	0.8065	16
FliC	0.0	0.726	1.0369	0.0014	0.1853	0.6392	0.799	17
RfbJ	0.0	0.726	1.0369	0.0014	0.1853	0.6392	0.799	17
RfbJ_probe	0.0	0.726	1.0369	0.0014	0.1853	0.6392	0.799	17
G-comp	0.0	0.65	1.0595	0.0014	0.1853	0.5594	0.73	18
Abe	0.0	0.59	1.0808	0.0014	0.1853	0.4989	0.6747	19
Abe-probe	0.0	0.59	1.0808	0.0014	0.1853	0.4989	0.6747	19
1-comp	0.0	0.564	1.0909	0.0014	0.1853	0.4734	0.6506	20
lysR_probe	0.0	0.504	1.1163	0.0014	0.1853	0.4148	0.5934	21
lysR	0.0	0.504	1.1163	0.0014	0.1853	0.4148	0.5934	21
Saintpaul
marker	Se	Sp	distance	CI_Se_min	CI_Se_max	CI_Sp_min	CI_Sp_max	POS
e-h	1.0	0.847	0.153	0.3976	0.9937	0.7757	0.8987	1
Abe	1.0	0.656	0.344	0.3976	0.9937	0.5716	0.7323	2
Abe-probe	1.0	0.656	0.344	0.3976	0.9937	0.5716	0.7323	2
1-comp	1.0	0.634	0.366	0.3976	0.9937	0.5482	0.7112	3
FljB	0.667	0.847	0.3665	0.1941	0.9324	0.7757	0.8987	4
lysR_probe	0.333	0.565	0.7963	0.0676	0.8059	0.4792	0.6468	5
lysR	0.333	0.565	0.7963	0.0676	0.8059	0.4792	0.6468	5
m-m_t	0.0	1.0	1.0	0.0063	0.6024	0.9724	0.9998	6
SeD_B0058_probe	0.0	1.0	1.0	0.0063	0.6024	0.9724	0.9998	6
wzx_probe	0.0	1.0	1.0	0.0063	0.6024	0.9724	0.9998	6
t-1	0.0	1.0	1.0	0.0063	0.6024	0.9724	0.9998	6
STM0893_probe	0.0	0.992	1.0	0.0063	0.6024	0.9585	0.9982	7
wzx	0.0	1.0	1.0	0.0063	0.6024	0.9724	0.9998	6
z	0.0	1.0	1.0	0.0063	0.6024	0.9724	0.9998	6
Z4-comp	0.0	1.0	1.0	0.0063	0.6024	0.9724	0.9998	6
z29	0.0	1.0	1.0	0.0063	0.6024	0.9724	0.9998	6
z28	0.0	1.0	1.0	0.0063	0.6024	0.9724	0.9998	6
wfbI_probe	0.0	1.0	1.0	0.0063	0.6024	0.9724	0.9998	6
7	0.0	1.0	1.0	0.0063	0.6024	0.9724	0.9998	6
6	0.0	1.0	1.0	0.0063	0.6024	0.9724	0.9998	6
STM0893	0.0	0.992	1.0	0.0063	0.6024	0.9585	0.9982	7
SeD_B0058	0.0	1.0	1.0	0.0063	0.6024	0.9724	0.9998	6
c	0.0	1.0	1.0	0.0063	0.6024	0.9724	0.9998	6
wfbI	0.0	1.0	1.0	0.0063	0.6024	0.9724	0.9998	6
z51	0.0	1.0	1.0	0.0063	0.6024	0.9724	0.9998	6
y	0.0	1.0	1.0	0.0063	0.6024	0.9724	0.9998	6
EN-comp-2	0.0	1.0	1.0	0.0063	0.6024	0.9724	0.9998	6
2	0.0	1.0	1.0	0.0063	0.6024	0.9724	0.9998	6
L-comp	0.0	0.992	1.0	0.0063	0.6024	0.9585	0.9982	7
z35	0.0	1.0	1.0	0.0063	0.6024	0.9724	0.9998	6
b	0.0	1.0	1.0	0.0063	0.6024	0.9724	0.9998	6
f	0.0	1.0	1.0	0.0063	0.6024	0.9724	0.9998	6
k	0.0	1.0	1.0	0.0063	0.6024	0.9724	0.9998	6
z24	0.0	1.0	1.0	0.0063	0.6024	0.9724	0.9998	6
p	0.0	1.0	1.0	0.0063	0.6024	0.9724	0.9998	6
s	0.0	1.0	1.0	0.0063	0.6024	0.9724	0.9998	6
v	0.0	1.0	1.0	0.0063	0.6024	0.9724	0.9998	6
z15	0.0	1.0	1.0	0.0063	0.6024	0.9724	0.9998	6
x	0.0	1.0	1.0	0.0063	0.6024	0.9724	0.9998	6
STY2074_probe	0.0	0.985	1.0001	0.0063	0.6024	0.9463	0.9953	8
STY2074	0.0	0.985	1.0001	0.0063	0.6024	0.9463	0.9953	8
EN-comp-1	0.0	0.985	1.0001	0.0063	0.6024	0.9463	0.9953	8
z10	0.0	0.985	1.0001	0.0063	0.6024	0.9463	0.9953	8
SeAg-B2803_probe	0.0	0.977	1.0003	0.0063	0.6024	0.935	0.9917	9
SeAg-B2803	0.0	0.977	1.0003	0.0063	0.6024	0.935	0.9917	9
SCH-2097-probe	0.0	0.954	1.0011	0.0063	0.6024	0.9037	0.9784	10
r	0.0	0.954	1.0011	0.0063	0.6024	0.9037	0.9784	10
SCH-2097	0.0	0.954	1.0011	0.0063	0.6024	0.9037	0.9784	10
PA	0.0	0.931	1.0024	0.0063	0.6024	0.8745	0.9631	11
a-1	0.0	0.931	1.0024	0.0063	0.6024	0.8745	0.9631	11
a-2	0.0	0.931	1.0024	0.0063	0.6024	0.8745	0.9631	11
SPA2473_probe	0.0	0.924	1.0029	0.0063	0.6024	0.8651	0.9577	12
SPA2473	0.0	0.924	1.0029	0.0063	0.6024	0.8651	0.9577	12
z6	0.0	0.916	1.0035	0.0063	0.6024	0.8558	0.9521	13
5-1	0.0	0.901	1.0049	0.0063	0.6024	0.8375	0.9408	14
TY	0.0	0.87	1.0084	0.0063	0.6024	0.8018	0.9171	15
d	0.0	0.87	1.0084	0.0063	0.6024	0.8018	0.9171	15
j	0.0	0.87	1.0084	0.0063	0.6024	0.8018	0.9171	15
m-g_m	0.0	0.847	1.0116	0.0063	0.6024	0.7757	0.8987	16
SEN1383	0.0	0.847	1.0116	0.0063	0.6024	0.7757	0.8987	16
SEN1383_probe	0.0	0.847	1.0116	0.0063	0.6024	0.7757	0.8987	16
i	0.0	0.763	1.0277	0.0063	0.6024	0.6835	0.8279	17
FliC	0.0	0.756	1.0293	0.0063	0.6024	0.6753	0.8212	18
RfbJ	0.0	0.756	1.0293	0.0063	0.6024	0.6753	0.8212	18
RfbJ_probe	0.0	0.756	1.0293	0.0063	0.6024	0.6753	0.8212	18
G-comp	0.0	0.687	1.0478	0.0063	0.6024	0.603	0.7601	19
pR1t_probe	0.0	0.641	1.0625	0.0063	0.6024	0.5559	0.7183	20
pR1t	0.0	0.641	1.0625	0.0063	0.6024	0.5559	0.7183	20
S 4,[5],12:i:-
marker	Se	Sp	distance	CI_Se_min	CI_Se_max	CI_Sp_min	CI_Sp_max	POS
FliC	1.0	0.785	0.215	0.4782	0.9949	0.7061	0.8465	1
FljB	0.75	0.854	0.2895	0.2836	0.9473	0.7828	0.9042	2
i	0.75	0.785	0.3297	0.2836	0.9473	0.7061	0.8465	3
Abe	1.0	0.662	0.338	0.4782	0.9949	0.5764	0.7372	4
Abe-probe	1.0	0.662	0.338	0.4782	0.9949	0.5764	0.7372	4
lysR_probe	1.0	0.585	0.415	0.4782	0.9949	0.4985	0.6658	5
lysR	1.0	0.585	0.415	0.4782	0.9949	0.4985	0.6658	5
1-comp	0.75	0.631	0.4457	0.2836	0.9473	0.545	0.7089	6
m-m_t	0.0	1.0	1.0	0.0051	0.5218	0.9722	0.9998	7
SeD_B0058_probe	0.0	1.0	1.0	0.0051	0.5218	0.9722	0.9998	7
wzx_probe	0.0	1.0	1.0	0.0051	0.5218	0.9722	0.9998	7
t-1	0.0	1.0	1.0	0.0051	0.5218	0.9722	0.9998	7
STM0893_probe	0.0	0.992	1.0	0.0051	0.5218	0.9582	0.9981	8
wzx	0.0	1.0	1.0	0.0051	0.5218	0.9722	0.9998	7
z	0.0	1.0	1.0	0.0051	0.5218	0.9722	0.9998	7
Z4-comp	0.0	1.0	1.0	0.0051	0.5218	0.9722	0.9998	7
z29	0.0	1.0	1.0	0.0051	0.5218	0.9722	0.9998	7
z28	0.0	1.0	1.0	0.0051	0.5218	0.9722	0.9998	7
wfbI_probe	0.0	1.0	1.0	0.0051	0.5218	0.9722	0.9998	7
7	0.0	1.0	1.0	0.0051	0.5218	0.9722	0.9998	7
6	0.0	1.0	1.0	0.0051	0.5218	0.9722	0.9998	7
STM0893	0.0	0.992	1.0	0.0051	0.5218	0.9582	0.9981	8
SeD_B0058	0.0	1.0	1.0	0.0051	0.5218	0.9722	0.9998	7
c	0.0	1.0	1.0	0.0051	0.5218	0.9722	0.9998	7
wfbI	0.0	1.0	1.0	0.0051	0.5218	0.9722	0.9998	7
z51	0.0	1.0	1.0	0.0051	0.5218	0.9722	0.9998	7
y	0.0	1.0	1.0	0.0051	0.5218	0.9722	0.9998	7
EN-comp-2	0.0	1.0	1.0	0.0051	0.5218	0.9722	0.9998	7
2	0.0	1.0	1.0	0.0051	0.5218	0.9722	0.9998	7
L-comp	0.0	0.992	1.0	0.0051	0.5218	0.9582	0.9981	8
z35	0.0	1.0	1.0	0.0051	0.5218	0.9722	0.9998	7
b	0.0	1.0	1.0	0.0051	0.5218	0.9722	0.9998	7
f	0.0	1.0	1.0	0.0051	0.5218	0.9722	0.9998	7
k	0.0	1.0	1.0	0.0051	0.5218	0.9722	0.9998	7
z24	0.0	1.0	1.0	0.0051	0.5218	0.9722	0.9998	7
p	0.0	1.0	1.0	0.0051	0.5218	0.9722	0.9998	7
s	0.0	1.0	1.0	0.0051	0.5218	0.9722	0.9998	7
v	0.0	1.0	1.0	0.0051	0.5218	0.9722	0.9998	7
z15	0.0	1.0	1.0	0.0051	0.5218	0.9722	0.9998	7
x	0.0	1.0	1.0	0.0051	0.5218	0.9722	0.9998	7
STY2074_probe	0.0	0.985	1.0001	0.0051	0.5218	0.9459	0.9953	9
STY2074	0.0	0.985	1.0001	0.0051	0.5218	0.9459	0.9953	9
EN-comp-1	0.0	0.985	1.0001	0.0051	0.5218	0.9459	0.9953	9
z10	0.0	0.985	1.0001	0.0051	0.5218	0.9459	0.9953	9
SeAg-B2803_probe	0.0	0.977	1.0003	0.0051	0.5218	0.9345	0.9916	10
SeAg-B2803	0.0	0.977	1.0003	0.0051	0.5218	0.9345	0.9916	10
SCH-2097-probe	0.0	0.954	1.0011	0.0051	0.5218	0.903	0.9782	11
r	0.0	0.954	1.0011	0.0051	0.5218	0.903	0.9782	11
SCH-2097	0.0	0.954	1.0011	0.0051	0.5218	0.903	0.9782	11
PA	0.0	0.931	1.0024	0.0051	0.5218	0.8736	0.9628	12
a-1	0.0	0.931	1.0024	0.0051	0.5218	0.8736	0.9628	12
a-2	0.0	0.931	1.0024	0.0051	0.5218	0.8736	0.9628	12
SPA2473_probe	0.0	0.923	1.003	0.0051	0.5218	0.8641	0.9573	13
SPA2473	0.0	0.923	1.003	0.0051	0.5218	0.8641	0.9573	13
z6	0.0	0.915	1.0036	0.0051	0.5218	0.8547	0.9518	14
5-1	0.0	0.9	1.005	0.0051	0.5218	0.8363	0.9403	15
TY	0.0	0.869	1.0085	0.0051	0.5218	0.8004	0.9165	16
d	0.0	0.869	1.0085	0.0051	0.5218	0.8004	0.9165	16
j	0.0	0.869	1.0085	0.0051	0.5218	0.8004	0.9165	16
m-g_m	0.0	0.846	1.0118	0.0051	0.5218	0.7741	0.8979	17
SEN1383	0.0	0.846	1.0118	0.0051	0.5218	0.7741	0.8979	17
SEN1383_probe	0.0	0.846	1.0118	0.0051	0.5218	0.7741	0.8979	17
e-h	0.0	0.823	1.0155	0.0051	0.5218	0.7483	0.8789	18
RfbJ	0.0	0.754	1.0298	0.0051	0.5218	0.673	0.8198	19
RfbJ_probe	0.0	0.754	1.0298	0.0051	0.5218	0.673	0.8198	19
G-comp	0.0	0.685	1.0484	0.0051	0.5218	0.6002	0.7582	20
pR1t_probe	0.0	0.638	1.0635	0.0051	0.5218	0.5528	0.716	21
pR1t	0.0	0.638	1.0635	0.0051	0.5218	0.5528	0.716	21
Paratyphi A
marker	Se	Sp	distance	CI_Se_min	CI_Se_max	CI_Sp_min	CI_Sp_max	POS
PA	1.0	1.0	0.0	0.6915	0.9975	0.9711	0.9998	1
a-1	1.0	1.0	0.0	0.6915	0.9975	0.9711	0.9998	1
a-2	1.0	1.0	0.0	0.6915	0.9975	0.9711	0.9998	1
SPA2473_probe	1.0	0.992	0.008	0.6915	0.9975	0.9566	0.9981	2
SPA2473	1.0	0.992	0.008	0.6915	0.9975	0.9566	0.9981	2
5-1	1.0	0.968	0.032	0.6915	0.9975	0.9207	0.987	3
pR1t_probe	1.0	0.696	0.304	0.6915	0.9975	0.6103	0.7698	4
pR1t	1.0	0.696	0.304	0.6915	0.9975	0.6103	0.7698	4
m-m_t	0.0	1.0	1.0	0.0025	0.3085	0.9711	0.9998	5
SeD_B0058_probe	0.0	1.0	1.0	0.0025	0.3085	0.9711	0.9998	5
wzx_probe	0.0	1.0	1.0	0.0025	0.3085	0.9711	0.9998	5
t-1	0.0	1.0	1.0	0.0025	0.3085	0.9711	0.9998	5
STM0893_probe	0.0	0.992	1.0	0.0025	0.3085	0.9566	0.9981	6
wzx	0.0	1.0	1.0	0.0025	0.3085	0.9711	0.9998	5
z	0.0	1.0	1.0	0.0025	0.3085	0.9711	0.9998	5
Z4-comp	0.0	1.0	1.0	0.0025	0.3085	0.9711	0.9998	5
z29	0.0	1.0	1.0	0.0025	0.3085	0.9711	0.9998	5
z28	0.0	1.0	1.0	0.0025	0.3085	0.9711	0.9998	5
wfbI_probe	0.0	1.0	1.0	0.0025	0.3085	0.9711	0.9998	5
7	0.0	1.0	1.0	0.0025	0.3085	0.9711	0.9998	5
6	0.0	1.0	1.0	0.0025	0.3085	0.9711	0.9998	5
STM0893	0.0	0.992	1.0	0.0025	0.3085	0.9566	0.9981	6
SeD_B0058	0.0	1.0	1.0	0.0025	0.3085	0.9711	0.9998	5
c	0.0	1.0	1.0	0.0025	0.3085	0.9711	0.9998	5
wfbI	0.0	1.0	1.0	0.0025	0.3085	0.9711	0.9998	5
z51	0.0	1.0	1.0	0.0025	0.3085	0.9711	0.9998	5
y	0.0	1.0	1.0	0.0025	0.3085	0.9711	0.9998	5
EN-comp-2	0.0	1.0	1.0	0.0025	0.3085	0.9711	0.9998	5
2	0.0	1.0	1.0	0.0025	0.3085	0.9711	0.9998	5
L-comp	0.0	0.992	1.0	0.0025	0.3085	0.9566	0.9981	6
z35	0.0	1.0	1.0	0.0025	0.3085	0.9711	0.9998	5
b	0.0	1.0	1.0	0.0025	0.3085	0.9711	0.9998	5
f	0.0	1.0	1.0	0.0025	0.3085	0.9711	0.9998	5
k	0.0	1.0	1.0	0.0025	0.3085	0.9711	0.9998	5
z24	0.0	1.0	1.0	0.0025	0.3085	0.9711	0.9998	5
p	0.0	1.0	1.0	0.0025	0.3085	0.9711	0.9998	5
s	0.0	1.0	1.0	0.0025	0.3085	0.9711	0.9998	5
v	0.0	1.0	1.0	0.0025	0.3085	0.9711	0.9998	5
z15	0.0	1.0	1.0	0.0025	0.3085	0.9711	0.9998	5
x	0.0	1.0	1.0	0.0025	0.3085	0.9711	0.9998	5
STY2074_probe	0.0	0.984	1.0001	0.0025	0.3085	0.9438	0.9951	7
STY2074	0.0	0.984	1.0001	0.0025	0.3085	0.9438	0.9951	7
EN-comp-1	0.0	0.984	1.0001	0.0025	0.3085	0.9438	0.9951	7
z10	0.0	0.984	1.0001	0.0025	0.3085	0.9438	0.9951	7
SeAg-B2803_probe	0.0	0.976	1.0003	0.0025	0.3085	0.932	0.9913	8
SeAg-B2803	0.0	0.976	1.0003	0.0025	0.3085	0.932	0.9913	8
SCH-2097-probe	0.0	0.952	1.0012	0.0025	0.3085	0.8992	0.9774	9
r	0.0	0.952	1.0012	0.0025	0.3085	0.8992	0.9774	9
SCH-2097	0.0	0.952	1.0012	0.0025	0.3085	0.8992	0.9774	9
z6	0.0	0.912	1.0039	0.0025	0.3085	0.8492	0.9498	10
TY	0.0	0.864	1.0092	0.0025	0.3085	0.7928	0.9131	11
d	0.0	0.864	1.0092	0.0025	0.3085	0.7928	0.9131	11
j	0.0	0.864	1.0092	0.0025	0.3085	0.7928	0.9131	11
m-g_m	0.0	0.84	1.0127	0.0025	0.3085	0.7656	0.8938	12
SEN1383	0.0	0.84	1.0127	0.0025	0.3085	0.7656	0.8938	12
SEN1383_probe	0.0	0.84	1.0127	0.0025	0.3085	0.7656	0.8938	12
FljB	0.0	0.824	1.0154	0.0025	0.3085	0.7477	0.8806	13
e-h	0.0	0.816	1.0168	0.0025	0.3085	0.7388	0.874	14
i	0.0	0.752	1.0303	0.0025	0.3085	0.6693	0.8193	15
FliC	0.0	0.744	1.0322	0.0025	0.3085	0.6608	0.8124	16
RfbJ	0.0	0.744	1.0322	0.0025	0.3085	0.6608	0.8124	16
RfbJ_probe	0.0	0.744	1.0322	0.0025	0.3085	0.6608	0.8124	16
G-comp	0.0	0.672	1.0524	0.0025	0.3085	0.5854	0.7481	17
Abe	0.0	0.616	1.0712	0.0025	0.3085	0.5283	0.6966	18
Abe-probe	0.0	0.616	1.0712	0.0025	0.3085	0.5283	0.6966	18
1-comp	0.0	0.592	1.08	0.0025	0.3085	0.5042	0.6742	19
lysR_probe	0.0	0.536	1.1024	0.0025	0.3085	0.4486	0.6212	20
lysR	0.0	0.536	1.1024	0.0025	0.3085	0.4486	0.6212	20
Infantis
marker	Se	Sp	distance	CI_Se_min	CI_Se_max	CI_Sp_min	CI_Sp_max	POS
SCH-2097-probe	1.0	0.977	0.023	0.3976	0.9937	0.935	0.9917	1
r	1.0	0.977	0.023	0.3976	0.9937	0.935	0.9917	1
SCH-2097	1.0	0.977	0.023	0.3976	0.9937	0.935	0.9917	1
5-1	1.0	0.924	0.076	0.3976	0.9937	0.8651	0.9577	2
1-comp	1.0	0.634	0.366	0.3976	0.9937	0.5482	0.7112	3
lysR_probe	0.333	0.565	0.7963	0.0676	0.8059	0.4792	0.6468	4
lysR	0.333	0.565	0.7963	0.0676	0.8059	0.4792	0.6468	4
m-m_t	0.0	1.0	1.0	0.0063	0.6024	0.9724	0.9998	5
SeD_B0058_probe	0.0	1.0	1.0	0.0063	0.6024	0.9724	0.9998	5
wzx_probe	0.0	1.0	1.0	0.0063	0.6024	0.9724	0.9998	5
t-1	0.0	1.0	1.0	0.0063	0.6024	0.9724	0.9998	5
STM0893_probe	0.0	0.992	1.0	0.0063	0.6024	0.9585	0.9982	6
wzx	0.0	1.0	1.0	0.0063	0.6024	0.9724	0.9998	5
z	0.0	1.0	1.0	0.0063	0.6024	0.9724	0.9998	5
Z4-comp	0.0	1.0	1.0	0.0063	0.6024	0.9724	0.9998	5
z29	0.0	1.0	1.0	0.0063	0.6024	0.9724	0.9998	5
z28	0.0	1.0	1.0	0.0063	0.6024	0.9724	0.9998	5
wfbI_probe	0.0	1.0	1.0	0.0063	0.6024	0.9724	0.9998	5
7	0.0	1.0	1.0	0.0063	0.6024	0.9724	0.9998	5
6	0.0	1.0	1.0	0.0063	0.6024	0.9724	0.9998	5
STM0893	0.0	0.992	1.0	0.0063	0.6024	0.9585	0.9982	6
SeD_B0058	0.0	1.0	1.0	0.0063	0.6024	0.9724	0.9998	5
c	0.0	1.0	1.0	0.0063	0.6024	0.9724	0.9998	5
wfbI	0.0	1.0	1.0	0.0063	0.6024	0.9724	0.9998	5
z51	0.0	1.0	1.0	0.0063	0.6024	0.9724	0.9998	5
y	0.0	1.0	1.0	0.0063	0.6024	0.9724	0.9998	5
EN-comp-2	0.0	1.0	1.0	0.0063	0.6024	0.9724	0.9998	5
2	0.0	1.0	1.0	0.0063	0.6024	0.9724	0.9998	5
L-comp	0.0	0.992	1.0	0.0063	0.6024	0.9585	0.9982	6
z35	0.0	1.0	1.0	0.0063	0.6024	0.9724	0.9998	5
b	0.0	1.0	1.0	0.0063	0.6024	0.9724	0.9998	5
f	0.0	1.0	1.0	0.0063	0.6024	0.9724	0.9998	5
k	0.0	1.0	1.0	0.0063	0.6024	0.9724	0.9998	5
z24	0.0	1.0	1.0	0.0063	0.6024	0.9724	0.9998	5
p	0.0	1.0	1.0	0.0063	0.6024	0.9724	0.9998	5
s	0.0	1.0	1.0	0.0063	0.6024	0.9724	0.9998	5
v	0.0	1.0	1.0	0.0063	0.6024	0.9724	0.9998	5
z15	0.0	1.0	1.0	0.0063	0.6024	0.9724	0.9998	5
x	0.0	1.0	1.0	0.0063	0.6024	0.9724	0.9998	5
STY2074_probe	0.0	0.985	1.0001	0.0063	0.6024	0.9463	0.9953	7
STY2074	0.0	0.985	1.0001	0.0063	0.6024	0.9463	0.9953	7
EN-comp-1	0.0	0.985	1.0001	0.0063	0.6024	0.9463	0.9953	7
z10	0.0	0.985	1.0001	0.0063	0.6024	0.9463	0.9953	7
SeAg-B2803_probe	0.0	0.977	1.0003	0.0063	0.6024	0.935	0.9917	8
SeAg-B2803	0.0	0.977	1.0003	0.0063	0.6024	0.935	0.9917	8
PA	0.0	0.931	1.0024	0.0063	0.6024	0.8745	0.9631	9
a-1	0.0	0.931	1.0024	0.0063	0.6024	0.8745	0.9631	9
a-2	0.0	0.931	1.0024	0.0063	0.6024	0.8745	0.9631	9
SPA2473_probe	0.0	0.924	1.0029	0.0063	0.6024	0.8651	0.9577	10
SPA2473	0.0	0.924	1.0029	0.0063	0.6024	0.8651	0.9577	10
z6	0.0	0.916	1.0035	0.0063	0.6024	0.8558	0.9521	11
TY	0.0	0.87	1.0084	0.0063	0.6024	0.8018	0.9171	12
d	0.0	0.87	1.0084	0.0063	0.6024	0.8018	0.9171	12
j	0.0	0.87	1.0084	0.0063	0.6024	0.8018	0.9171	12
m-g_m	0.0	0.847	1.0116	0.0063	0.6024	0.7757	0.8987	13
SEN1383	0.0	0.847	1.0116	0.0063	0.6024	0.7757	0.8987	13
SEN1383_probe	0.0	0.847	1.0116	0.0063	0.6024	0.7757	0.8987	13
FljB	0.0	0.832	1.014	0.0063	0.6024	0.7586	0.8862	14
e-h	0.0	0.824	1.0154	0.0063	0.6024	0.7501	0.8799	15
i	0.0	0.763	1.0277	0.0063	0.6024	0.6835	0.8279	16
FliC	0.0	0.756	1.0293	0.0063	0.6024	0.6753	0.8212	17
RfbJ	0.0	0.756	1.0293	0.0063	0.6024	0.6753	0.8212	17
RfbJ_probe	0.0	0.756	1.0293	0.0063	0.6024	0.6753	0.8212	17
G-comp	0.0	0.687	1.0478	0.0063	0.6024	0.603	0.7601	18
pR1t_probe	0.0	0.641	1.0625	0.0063	0.6024	0.5559	0.7183	19
pR1t	0.0	0.641	1.0625	0.0063	0.6024	0.5559	0.7183	19
Abe	0.0	0.634	1.0649	0.0063	0.6024	0.5482	0.7112	20
Abe-probe	0.0	0.634	1.0649	0.0063	0.6024	0.5482	0.7112	20
Hadar
marker	Se	Sp	distance	CI_Se_min	CI_Se_max	CI_Sp_min	CI_Sp_max	POS
EN-comp-1	1.0	1.0	0.0	0.2924	0.9916	0.9726	0.9998	1
z10	1.0	1.0	0.0	0.2924	0.9916	0.9726	0.9998	1
RfbJ	1.0	0.773	0.227	0.2924	0.9916	0.6939	0.8358	2
RfbJ_probe	1.0	0.773	0.227	0.2924	0.9916	0.6939	0.8358	2
m-m_t	0.0	1.0	1.0	0.0084	0.7076	0.9726	0.9998	3
SeD_B0058_probe	0.0	1.0	1.0	0.0084	0.7076	0.9726	0.9998	3
wzx_probe	0.0	1.0	1.0	0.0084	0.7076	0.9726	0.9998	3
t-1	0.0	1.0	1.0	0.0084	0.7076	0.9726	0.9998	3
STM0893_probe	0.0	0.992	1.0	0.0084	0.7076	0.9588	0.9982	4
wzx	0.0	1.0	1.0	0.0084	0.7076	0.9726	0.9998	3
z	0.0	1.0	1.0	0.0084	0.7076	0.9726	0.9998	3
Z4-comp	0.0	1.0	1.0	0.0084	0.7076	0.9726	0.9998	3
z29	0.0	1.0	1.0	0.0084	0.7076	0.9726	0.9998	3
z28	0.0	1.0	1.0	0.0084	0.7076	0.9726	0.9998	3
wfbI_probe	0.0	1.0	1.0	0.0084	0.7076	0.9726	0.9998	3
7	0.0	1.0	1.0	0.0084	0.7076	0.9726	0.9998	3
6	0.0	1.0	1.0	0.0084	0.7076	0.9726	0.9998	3
STM0893	0.0	0.992	1.0	0.0084	0.7076	0.9588	0.9982	4
SeD_B0058	0.0	1.0	1.0	0.0084	0.7076	0.9726	0.9998	3
c	0.0	1.0	1.0	0.0084	0.7076	0.9726	0.9998	3
wfbI	0.0	1.0	1.0	0.0084	0.7076	0.9726	0.9998	3
z51	0.0	1.0	1.0	0.0084	0.7076	0.9726	0.9998	3
y	0.0	1.0	1.0	0.0084	0.7076	0.9726	0.9998	3
EN-comp-2	0.0	1.0	1.0	0.0084	0.7076	0.9726	0.9998	3
2	0.0	1.0	1.0	0.0084	0.7076	0.9726	0.9998	3
L-comp	0.0	0.992	1.0	0.0084	0.7076	0.9588	0.9982	4
z35	0.0	1.0	1.0	0.0084	0.7076	0.9726	0.9998	3
b	0.0	1.0	1.0	0.0084	0.7076	0.9726	0.9998	3
f	0.0	1.0	1.0	0.0084	0.7076	0.9726	0.9998	3
k	0.0	1.0	1.0	0.0084	0.7076	0.9726	0.9998	3
z24	0.0	1.0	1.0	0.0084	0.7076	0.9726	0.9998	3
p	0.0	1.0	1.0	0.0084	0.7076	0.9726	0.9998	3
s	0.0	1.0	1.0	0.0084	0.7076	0.9726	0.9998	3
v	0.0	1.0	1.0	0.0084	0.7076	0.9726	0.9998	3
z15	0.0	1.0	1.0	0.0084	0.7076	0.9726	0.9998	3
x	0.0	1.0	1.0	0.0084	0.7076	0.9726	0.9998	3
STY2074_probe	0.0	0.985	1.0001	0.0084	0.7076	0.9467	0.9953	5
STY2074	0.0	0.985	1.0001	0.0084	0.7076	0.9467	0.9953	5
SeAg-B2803_probe	0.0	0.977	1.0003	0.0084	0.7076	0.9355	0.9917	6
SeAg-B2803	0.0	0.977	1.0003	0.0084	0.7076	0.9355	0.9917	6
SCH-2097-probe	0.0	0.955	1.001	0.0084	0.7076	0.9044	0.9786	7
r	0.0	0.955	1.001	0.0084	0.7076	0.9044	0.9786	7
SCH-2097	0.0	0.955	1.001	0.0084	0.7076	0.9044	0.9786	7
PA	0.0	0.932	1.0023	0.0084	0.7076	0.8754	0.9634	8
a-1	0.0	0.932	1.0023	0.0084	0.7076	0.8754	0.9634	8
a-2	0.0	0.932	1.0023	0.0084	0.7076	0.8754	0.9634	8
SPA2473_probe	0.0	0.924	1.0029	0.0084	0.7076	0.8661	0.958	9
SPA2473	0.0	0.924	1.0029	0.0084	0.7076	0.8661	0.958	9
z6	0.0	0.917	1.0034	0.0084	0.7076	0.8568	0.9525	10
5-1	0.0	0.902	1.0048	0.0084	0.7076	0.8387	0.9412	11
TY	0.0	0.871	1.0083	0.0084	0.7076	0.8033	0.9178	12
d	0.0	0.871	1.0083	0.0084	0.7076	0.8033	0.9178	12
j	0.0	0.871	1.0083	0.0084	0.7076	0.8033	0.9178	12
m-g_m	0.0	0.848	1.0115	0.0084	0.7076	0.7774	0.8995	13
SEN1383	0.0	0.848	1.0115	0.0084	0.7076	0.7774	0.8995	13
SEN1383_probe	0.0	0.848	1.0115	0.0084	0.7076	0.7774	0.8995	13
FljB	0.0	0.833	1.0138	0.0084	0.7076	0.7603	0.8871	14
e-h	0.0	0.826	1.015	0.0084	0.7076	0.7519	0.8808	15
i	0.0	0.765	1.0272	0.0084	0.7076	0.6858	0.8292	16
FliC	0.0	0.758	1.0289	0.0084	0.7076	0.6777	0.8226	17
G-comp	0.0	0.689	1.0472	0.0084	0.7076	0.6058	0.762	18
pR1t_probe	0.0	0.644	1.0615	0.0084	0.7076	0.5591	0.7205	19
pR1t	0.0	0.644	1.0615	0.0084	0.7076	0.5591	0.7205	19
Abe	0.0	0.636	1.0642	0.0084	0.7076	0.5513	0.7135	20
Abe-probe	0.0	0.636	1.0642	0.0084	0.7076	0.5513	0.7135	20
1-comp	0.0	0.614	1.0719	0.0084	0.7076	0.5283	0.6924	21
lysR_probe	0.0	0.561	1.0921	0.0084	0.7076	0.4753	0.6425	22
lysR	0.0	0.561	1.0921	0.0084	0.7076	0.4753	0.6425	22
