# Supplementary material for: Genome Target Evaluator (GTEvaluator): A workflow exploiting genome dataset to measure the sensitivity and specificity of genetic markers
Source: PLoS One. 2017 Jul 27;12(7):e0182082. doi: 10.1371/journal.pone.0182082 (PMC5531552; doi:10.1371/journal.pone.0182082)
Supplement: S4 Table — The references of the genetic markers are listed in S2 Table. (XLSX) [file pone.0182082.s004.xlsx]

## Sheet: Bacillus
S4 Table. Matrices resuming the ‘presence’ (i.e. ‘1’) and ‘absence’ (i.e. ‘0’) of genetic markers across genomes of Bacillus spp. and Salmonella enterica serovars. The references of the genetic markers are listed in S2 Table.
fileName	group	L1A-B	Cspa_BcAPF2	nheA	nheC	nheB	HC2	Cspa_BcAPF1	L2A-B	Ces	BCET5-6	HBLA1-2	HA3	PanC_F7	HlyII	BCET3-4	G1L1	HD1	PanC_F	Cyt_CK1	Cyt_CK2	HB1	BCET1-2
Bacillus_cereus_NZ_CP009651.fasta	Bacillus_cereus	0	0	0	0	0	0	0	0	0	0	0	0	0	0	0	0	0	0	0	0	0	0
Bacillus_cereus_AH187.fasta	Bacillus_cereus	0	0	0	0	0	0	0	0	0	0	0	0	0	0	0	0	0	1	0	0	0	0
Bacillus_cereus_D17.fasta	Bacillus_cereus	0	0	0	0	0	0	0	0	0	0	0	0	0	0	0	0	0	1	0	0	0	0
Bacillus_cereus_NC7401.fasta	Bacillus_cereus	0	0	0	0	0	0	0	0	0	0	0	0	0	0	0	0	0	1	0	0	0	0
Bacillus_cereus_NZ_CP008712.fasta	Bacillus_cereus	0	0	0	0	0	0	0	0	0	0	0	0	0	0	0	0	0	1	0	0	0	0
Bacillus_cereus_Q1.fasta	Bacillus_cereus	0	0	0	0	0	0	0	0	0	0	0	0	0	0	0	0	0	1	0	0	0	0
Bacillus_cereus_ATCC10987.fasta	Bacillus_cereus	0	0	0	0	0	0	0	0	0	0	0	0	0	0	0	0	0	1	0	1	0	0
Bacillus_cereus_FRI-35.fasta	Bacillus_cereus	0	0	0	0	0	0	0	0	0	0	0	0	0	0	0	0	0	1	0	1	0	0
Bacillus_cereus_03BB102.fasta	Bacillus_cereus	0	0	0	0	0	0	0	0	0	0	0	0	0	1	0	0	0	1	0	0	0	0
Bacillus_cereus_biovar_anthracis_str-CI.fasta	Bacillus_cereus	0	0	0	0	0	0	0	0	0	0	0	0	0	1	0	0	0	1	0	0	0	0
Bacillus_cereus_CP009596.fasta	Bacillus_cereus	0	0	0	0	0	0	0	0	0	0	0	0	0	1	0	0	0	1	0	1	0	0
Bacillus_cereus_E33L.fasta	Bacillus_cereus	0	0	0	0	0	0	0	0	0	0	0	0	0	1	0	0	0	1	0	1	0	0
Bacillus_cereus_NZ_CP009605.fasta	Bacillus_cereus	0	0	0	0	0	0	0	0	0	0	0	0	0	1	0	0	0	1	0	1	0	0
Bacillus_cereus_B4264.fasta	Bacillus_cereus	0	0	1	0	0	0	0	1	0	0	1	0	0	0	0	0	0	1	0	0	1	0
Bacillus_cereus_AH820.fasta	Bacillus_cereus	1	0	0	0	0	0	0	1	0	0	1	0	0	1	0	0	0	1	0	1	1	0
Bacillus_cereus_G9241.fasta	Bacillus_cereus	1	0	0	0	0	0	0	1	0	0	1	0	0	1	0	0	0	1	0	1	1	0
Bacillus_cereus_NZ_CP009369.fasta	Bacillus_cereus	1	0	0	0	0	0	0	1	0	0	1	0	0	1	0	0	0	1	0	1	1	0
Bacillus_cereus_NZ_CP009941.1.fasta	Bacillus_cereus	1	0	0	0	0	0	0	1	0	0	1	0	0	1	0	0	0	1	0	1	1	0
Bacillus_cereus_ATCC4342.fasta	Bacillus_cereus	1	0	0	0	0	0	0	1	0	0	1	1	0	1	0	0	0	0	0	0	1	0
Bacillus_cereus_03BB108.fasta	Bacillus_cereus	1	0	0	0	0	0	0	1	0	0	1	1	0	1	0	0	1	1	0	0	0	0
Bacillus_cereus_F837-76.fasta	Bacillus_cereus	1	0	0	0	0	0	0	1	0	0	1	1	0	1	0	0	1	1	0	0	0	0
Bacillus_cereus_ATCC1457.fasta	Bacillus_cereus	1	0	1	0	0	0	0	1	0	0	1	0	0	1	0	0	1	1	0	1	1	0
Bacillus_cereus_G9842.fasta	Bacillus_cereus	1	0	1	0	1	0	0	1	0	0	1	0	0	1	0	0	1	1	0	0	1	0
Bacillus_thuringiensis_MC28.fasta	Bacillus_thuringiensis	0	0	0	0	0	0	0	0	0	0	0	1	0	0	0	0	0	0	0	0	0	0
Bacillus_thuringiensis_Bt407.fasta	Bacillus_thuringiensis	0	1	1	0	1	0	0	0	0	0	1	1	0	1	0	0	0	1	0	1	1	0
Bacillus_thuringiensis_serovar_chinensis_CT-43.fasta	Bacillus_thuringiensis	0	1	1	0	1	0	0	0	0	0	1	1	0	1	0	0	0	1	0	1	1	0
Bacillus_thuringiensis_serovar_thuringiensis_strIS5056.fasta	Bacillus_thuringiensis	0	1	1	0	1	0	0	0	0	0	1	1	0	1	0	0	0	1	0	1	1	0
Bacillus_thuringiensis_serovar_finitimus_YBT-020.fasta	Bacillus_thuringiensis	1	0	0	0	0	0	0	1	0	0	1	0	0	1	0	0	0	1	0	0	1	0
Bacillus_thuringiensis_NZ_CP009335.fasta	Bacillus_thuringiensis	1	0	0	0	0	0	0	1	0	0	1	0	0	1	0	0	0	1	0	1	1	0
Bacillus_thuringiensis_NZ_CP009720.fasta	Bacillus_thuringiensis	1	0	0	0	0	0	0	1	0	0	1	0	0	1	0	0	0	1	0	1	1	0
Bacillus_thuringiensis_NZ_CP010088.fasta	Bacillus_thuringiensis	1	0	0	0	0	0	0	1	0	0	1	0	0	1	0	0	0	1	0	1	1	0
Bacillus_thuringiensis_serovar_konkukian_str97-27.fasta	Bacillus_thuringiensis	1	0	0	0	0	0	0	1	0	0	1	0	0	1	0	0	0	1	0	1	1	0
Bacillus_thuringiensis_NZ_CP009600.fasta	Bacillus_thuringiensis	1	0	0	0	0	0	0	1	0	0	1	1	0	1	0	0	1	1	0	0	0	0
Bacillus_thuringiensis_BMB171.fasta	Bacillus_thuringiensis	1	0	1	0	0	0	0	1	0	0	1	1	0	0	0	0	1	1	0	1	1	0
Bacillus_thuringiensis_YBT-1518.fasta	Bacillus_thuringiensis	1	0	1	0	1	0	0	0	0	0	1	1	0	1	0	0	1	1	0	1	1	0
Bacillus_thuringiensis_serovar_galleriae.fasta	Bacillus_thuringiensis	1	0	1	0	1	0	0	1	0	0	1	0	0	0	0	0	0	1	0	1	1	0
Bacillus_thuringiensis_serovar_kurstaki_str_HD-1.fasta	Bacillus_thuringiensis	1	0	1	0	1	0	0	1	0	0	1	0	0	0	0	0	0	1	0	1	1	0
Bacillus_thuringiensis_serovar_kurstaki_strHD73.fasta	Bacillus_thuringiensis	1	0	1	0	1	0	0	1	0	0	1	0	0	0	0	0	0	1	0	1	1	0
Bacillus_thuringiensis_serovar_kurstaki_str_YBT-1520.fasta	Bacillus_thuringiensis	1	0	1	0	1	0	0	1	0	0	1	0	0	0	0	0	0	1	0	1	1	0
Bacillus_thuringiensis_HD-771.fasta	Bacillus_thuringiensis	1	0	1	0	1	0	0	1	0	0	1	0	0	1	0	0	1	0	0	0	1	0
Bacillus_thuringiensis_HD1002.fasta	Bacillus_thuringiensis	1	0	1	0	1	0	0	1	0	0	1	1	0	0	0	0	1	1	0	1	1	0
Bacillus_thuringiensis_HD-789.fasta	Bacillus_thuringiensis	1	0	1	0	1	0	0	1	0	0	1	1	0	0	0	0	1	1	0	1	1	0
Bacillus_thuringiensis_serovar_morrisoni.fasta	Bacillus_thuringiensis	1	0	1	0	1	0	0	1	0	0	1	1	0	1	0	0	1	1	0	0	1	0
Bacillus_thuringiensis_strAl Hakam.fasta	Bacillus_thuringiensis	1	0	0	0	0	0	0	1	0	0	1	1	0	1	0	0	1	1	0	0	0	0

## Sheet: Salmonella
S4 Table. Matrices resuming the ‘presence’ (i.e. ‘1’) and ‘absence’ (i.e. ‘0’) of genetic markers across genomes of Bacillus spp. and Salmonella enterica serovars. The references of the genetic markers are listed in S2 Table.
fileName	serovar	PA	z15	SeD_B0058_probe	Abe	pR1t_probe	STM0893	wzx_probe	STY2074_probe	m-m_t	m-g_m	pR1t	FljB	Abe-probe	lysR	SCH-2097-probe	t-1	SEN1383	G-comp	STM0893_probe	wzx	SeAg-B2803_probe	z	Z4-comp	z29	z28	wfbI_probe	2	FliC	7	6	RfbJ	lysR_probe	RfbJ_probe	STY2074	SeD_B0058	SeAg-B2803	TY	c	wfbI	SEN1383_probe	z51	EN-comp-1	SCH-2097	EN-comp-2	a-1	z6	a-2	L-comp
Agona-24249-NC_022991-1.fasta	Agona	0	0	0	1	0	0	0	0	0	0	0	0	1	1	0	0	0	1	0	0	0	0	0	0	0	0	0	0	0	0	0	1	0	0	0	0	0	0	0	0	0	0	0	0	0	0	0	0
Agona-CASW01.1.fasta	Agona	0	0	0	1	0	0	0	0	0	0	0	0	1	1	0	0	0	1	0	0	0	0	0	0	0	0	0	0	0	0	0	1	0	0	0	0	0	0	0	0	0	0	0	0	0	0	0	0
Agona-CASX01.1.fasta	Agona	0	0	0	1	0	0	0	0	0	0	0	0	1	1	0	0	0	1	0	0	0	0	0	0	0	0	0	0	0	0	0	1	0	0	0	0	0	0	0	0	0	0	0	0	0	0	0	0
Agona-CATB01.1.fasta	Agona	0	0	0	1	0	0	0	0	0	0	0	0	1	1	0	0	0	1	0	0	0	0	0	0	0	0	0	0	0	0	0	1	0	0	0	0	0	0	0	0	0	0	0	0	0	0	0	0
Agona-CATC01.1.fasta	Agona	0	0	0	1	0	0	0	0	0	0	0	0	1	1	0	0	0	1	0	0	0	0	0	0	0	0	0	0	0	0	0	1	0	0	0	0	0	0	0	0	0	0	0	0	0	0	0	0
Agona-CATD01.1.fasta	Agona	0	0	0	1	0	0	0	0	0	0	0	0	1	1	0	0	0	1	0	0	0	0	0	0	0	0	0	0	0	0	0	1	0	0	0	0	0	0	0	0	0	0	0	0	0	0	0	0
Agona-CATE01.1.fasta	Agona	0	0	0	1	0	0	0	0	0	0	0	0	1	1	0	0	0	1	0	0	0	0	0	0	0	0	0	0	0	0	0	1	0	0	0	0	0	0	0	0	0	0	0	0	0	0	0	0
Agona-CATF01.1.fasta	Agona	0	0	0	1	0	0	0	0	0	0	0	0	1	1	0	0	0	1	0	0	0	0	0	0	0	0	0	0	0	0	0	1	0	0	0	0	0	0	0	0	0	0	0	0	0	0	0	0
Agona-CATJ01.1.fasta	Agona	0	0	0	1	0	0	0	0	0	0	0	0	1	1	0	0	0	1	0	0	0	0	0	0	0	0	0	0	0	0	0	1	0	0	0	0	0	0	0	0	0	0	0	0	0	0	0	0
Agona-CATK01.1.fasta	Agona	0	0	0	1	0	0	0	0	0	0	0	0	1	1	0	0	0	1	0	0	0	0	0	0	0	0	0	0	0	0	0	1	0	0	0	0	0	0	0	0	0	0	0	0	0	0	0	0
Agona-CATL01.1.fasta	Agona	0	0	0	1	0	0	0	0	0	0	0	0	1	1	0	0	0	1	0	0	0	0	0	0	0	0	0	0	0	0	0	1	0	0	0	0	0	0	0	0	0	0	0	0	0	0	0	0
Agona-CATM01.1.fasta	Agona	0	0	0	1	0	0	0	0	0	0	0	0	1	1	0	0	0	1	0	0	0	0	0	0	0	0	0	0	0	0	0	1	0	0	0	0	0	0	0	0	0	0	0	0	0	0	0	0
Agona-CATN01.1.fasta	Agona	0	0	0	1	0	0	0	0	0	0	0	0	1	1	0	0	0	1	0	0	0	0	0	0	0	0	0	0	0	0	0	1	0	0	0	0	0	0	0	0	0	0	0	0	0	0	0	0
Agona-CATO01.1.fasta	Agona	0	0	0	1	0	0	0	0	0	0	0	0	1	1	0	0	0	1	0	0	0	0	0	0	0	0	0	0	0	0	0	1	0	0	0	0	0	0	0	0	0	0	0	0	0	0	0	0
Agona-CATP01.1.fasta	Agona	0	0	0	1	0	0	0	0	0	0	0	0	1	1	0	0	0	1	0	0	0	0	0	0	0	0	0	0	0	0	0	1	0	0	0	0	0	0	0	0	0	0	0	0	0	0	0	0
Agona-CATQ01.1.fasta	Agona	0	0	0	1	0	0	0	0	0	0	0	0	1	1	0	0	0	1	0	0	0	0	0	0	0	0	0	0	0	0	0	1	0	0	0	0	0	0	0	0	0	0	0	0	0	0	0	0
Agona-CATR01.1.fasta	Agona	0	0	0	1	0	0	0	0	0	0	0	0	1	1	0	0	0	1	0	0	0	0	0	0	0	0	0	0	0	0	0	1	0	0	0	0	0	0	0	0	0	0	0	0	0	0	0	0
Agona-CASY01.1.fasta	Agona	0	0	0	1	0	0	0	0	0	0	0	0	1	1	0	0	0	1	0	0	1	0	0	0	0	0	0	0	0	0	0	1	0	0	0	1	0	0	0	0	0	0	0	0	0	0	0	0
Agona-CATA01.1.fasta	Agona	0	0	0	1	0	0	0	0	0	0	0	0	1	1	0	0	0	1	0	0	1	0	0	0	0	0	0	0	0	0	0	1	0	0	0	1	0	0	0	0	0	0	0	0	0	0	0	0
Agona-SL483_NC_011149-1.fasta	Agona	0	0	0	1	0	0	0	0	0	0	0	0	1	1	0	0	0	1	0	0	1	0	0	0	0	0	0	0	0	0	0	1	0	0	0	1	0	0	0	0	0	0	0	0	0	0	0	0
Derby-AOZH01.1.fasta	Derby	0	0	0	1	0	0	0	0	0	0	0	0	1	1	0	0	0	1	0	0	0	0	0	0	0	0	0	0	0	0	0	1	0	0	0	0	0	0	0	0	0	0	0	0	0	0	0	0
Enteriditis-P125109_NC_011294-1.fasta	Enteriditis	0	0	0	0	1	0	0	0	0	1	1	0	0	0	0	0	1	1	0	0	0	0	0	0	0	0	0	0	0	0	0	0	0	0	0	0	0	0	0	1	0	0	0	0	0	0	0	0
Enteritidis-ALEY01.1.fasta	Enteriditis	0	0	0	0	1	0	0	0	0	1	1	0	0	0	0	0	1	1	0	0	0	0	0	0	0	0	0	0	0	0	0	0	0	0	0	0	0	0	0	1	0	0	0	0	0	0	0	0
Enteritidis-ATFS01.1.fasta	Enteriditis	0	0	0	0	1	0	0	0	0	1	1	0	0	0	0	0	1	1	0	0	0	0	0	0	0	0	0	0	0	0	0	0	0	0	0	0	0	0	0	1	0	0	0	0	0	0	0	0
Enteritidis-Durban_CP007507-1.fasta	Enteriditis	0	0	0	0	1	0	0	0	0	1	1	0	0	0	0	0	1	1	0	0	0	0	0	0	0	0	0	0	0	0	0	0	0	0	0	0	0	0	0	1	0	0	0	0	0	0	0	0
Enteritidis-EC20090135_CP007320-1.fasta	Enteriditis	0	0	0	0	1	0	0	0	0	1	1	0	0	0	0	0	1	1	0	0	0	0	0	0	0	0	0	0	0	0	0	0	0	0	0	0	0	0	0	1	0	0	0	0	0	0	0	0
Enteritidis-EC20090193_CP007321-1.fasta	Enteriditis	0	0	0	0	1	0	0	0	0	1	1	0	0	0	0	0	1	1	0	0	0	0	0	0	0	0	0	0	0	0	0	0	0	0	0	0	0	0	0	1	0	0	0	0	0	0	0	0
Enteritidis-EC20090332_CP007322-1.fasta	Enteriditis	0	0	0	0	1	0	0	0	0	1	1	0	0	0	0	0	1	1	0	0	0	0	0	0	0	0	0	0	0	0	0	0	0	0	0	0	0	0	0	1	0	0	0	0	0	0	0	0
Enteritidis-EC20090531_CP007422-1.fasta	Enteriditis	0	0	0	0	1	0	0	0	0	1	1	0	0	0	0	0	1	1	0	0	0	0	0	0	0	0	0	0	0	0	0	0	0	0	0	0	0	0	0	1	0	0	0	0	0	0	0	0
Enteritidis-EC20090884_CP007421-1.fasta	Enteriditis	0	0	0	0	1	0	0	0	0	1	1	0	0	0	0	0	1	1	0	0	0	0	0	0	0	0	0	0	0	0	0	0	0	0	0	0	0	0	0	1	0	0	0	0	0	0	0	0
Enteritidis-EC20100103_CP007420-1.fasta	Enteriditis	0	0	0	0	1	0	0	0	0	1	1	0	0	0	0	0	1	1	0	0	0	0	0	0	0	0	0	0	0	0	0	0	0	0	0	0	0	0	0	1	0	0	0	0	0	0	0	0
Enteritidis-EC20110223_CP007266-1.fasta	Enteriditis	0	0	0	0	1	0	0	0	0	1	1	0	0	0	0	0	1	1	0	0	0	0	0	0	0	0	0	0	0	0	0	0	0	0	0	0	0	0	0	1	0	0	0	0	0	0	0	0
Enteritidis-EC20110356_CP007262-1.fasta	Enteriditis	0	0	0	0	1	0	0	0	0	1	1	0	0	0	0	0	1	1	0	0	0	0	0	0	0	0	0	0	0	0	0	0	0	0	0	0	0	0	0	1	0	0	0	0	0	0	0	0
Enteritidis-EC20120005_CP007267-1.fasta	Enteriditis	0	0	0	0	1	0	0	0	0	1	1	0	0	0	0	0	1	1	0	0	0	0	0	0	0	0	0	0	0	0	0	0	0	0	0	0	0	0	0	1	0	0	0	0	0	0	0	0
Enteritidis-str08-0047_AKFY01.1.fasta	Enteriditis	0	0	0	0	1	0	0	0	0	1	1	0	0	0	0	0	1	1	0	0	0	0	0	0	0	0	0	0	0	0	0	0	0	0	0	0	0	0	0	1	0	0	0	0	0	0	0	0
Enteritidis-str08-0128_AKFZ01.1.fasta	Enteriditis	0	0	0	0	1	0	0	0	0	1	1	0	0	0	0	0	1	1	0	0	0	0	0	0	0	0	0	0	0	0	0	0	0	0	0	0	0	0	0	1	0	0	0	0	0	0	0	0
Enteritidis-str08-0627_AKGA01.1.fasta	Enteriditis	0	0	0	0	1	0	0	0	0	1	1	0	0	0	0	0	1	1	0	0	0	0	0	0	0	0	0	0	0	0	0	0	0	0	0	0	0	0	0	1	0	0	0	0	0	0	0	0
Enteritidis_strEC20100325.fasta	Enteriditis	0	0	0	0	1	0	0	0	0	1	1	0	0	0	0	0	1	1	0	0	0	0	0	0	0	0	0	0	0	0	0	0	0	0	0	0	0	0	0	1	0	0	0	0	0	0	0	0
Enteritidis-strOLF-SE4-0317-8.fasta	Enteriditis	0	0	0	0	1	0	0	0	0	1	1	0	0	0	0	0	1	1	0	0	0	0	0	0	0	0	0	0	0	0	0	0	0	0	0	0	0	0	0	1	0	0	0	0	0	0	0	0
Enteritidis-strOLF-SE7-100819.fasta	Enteriditis	0	0	0	0	1	0	0	0	0	1	1	0	0	0	0	0	1	1	0	0	0	0	0	0	0	0	0	0	0	0	0	0	0	0	0	0	0	0	0	1	0	0	0	0	0	0	0	0
Enteritidis-strSEJ.fasta	Enteriditis	0	0	0	0	1	0	0	0	0	1	1	0	0	0	0	0	1	1	0	0	0	0	0	0	0	0	0	0	0	0	0	0	0	0	0	0	0	0	0	1	0	0	0	0	0	0	0	0
Hadar-ABFG01.1.fasta	Hadar	0	0	0	0	0	0	0	0	0	0	0	0	0	0	0	0	0	0	0	0	0	0	0	0	0	0	0	0	0	0	1	0	1	0	0	0	0	0	0	0	0	1	0	0	0	0	0	0
Hadar-str2011K-0112_ALPP01.1.fasta	Hadar	0	0	0	0	0	0	0	0	0	0	0	0	0	0	0	0	0	0	0	0	0	0	0	0	0	0	0	0	0	0	1	0	1	0	0	0	0	0	0	0	0	1	0	0	0	0	0	0
Infantis-ASRF01.1.fasta	Infantis	0	0	0	0	0	0	0	0	0	0	0	0	0	0	1	0	0	0	0	0	0	0	0	0	0	0	0	0	0	0	0	0	0	0	0	0	0	0	0	0	0	0	1	0	0	0	0	0
Infantis-ATHK01.1.fasta	Infantis	0	0	0	0	0	0	0	0	0	0	0	0	0	0	1	0	0	0	0	0	0	0	0	0	0	0	0	0	0	0	0	0	0	0	0	0	0	0	0	0	0	0	1	0	0	0	0	0
Infantis-SARB27_NZ_CM001274-1.fasta	Infantis	0	0	0	0	0	0	0	0	0	0	0	0	0	1	1	0	0	0	0	0	0	0	0	0	0	0	0	0	0	0	0	1	0	0	0	0	0	0	0	0	0	0	1	0	0	0	0	0
Kentucky-AOYZ01.1.fasta	Kentucky	0	0	0	0	0	0	0	0	0	0	0	0	0	0	0	0	0	0	0	0	0	0	0	0	0	0	0	0	0	0	1	0	1	0	0	0	0	0	0	0	0	0	0	0	0	1	0	0
Kentucky-AYDR01.1.fasta	Kentucky	0	0	0	0	0	0	0	0	0	0	0	0	0	0	0	0	0	0	0	0	0	0	0	0	0	0	0	0	0	0	1	0	1	0	0	0	0	0	0	0	0	0	0	0	0	1	0	0
Kentucky-ABAK02.1.fasta	Kentucky	0	0	0	0	0	0	0	0	0	0	0	0	0	0	0	0	0	0	0	0	0	0	0	0	0	0	0	1	0	0	1	0	1	0	0	0	0	0	0	0	0	0	0	0	0	1	0	0
Kentucky-ABEI01.1.fasta	Kentucky	0	0	0	0	0	0	0	0	0	0	0	0	0	0	0	0	0	0	0	0	0	0	0	0	0	0	0	1	0	0	1	0	1	0	0	0	0	0	0	0	0	0	0	0	0	1	0	0
Kentucky-AHUU01.1.fasta	Kentucky	0	0	0	0	0	0	0	0	0	0	0	0	0	0	0	0	0	0	0	0	0	0	0	0	0	0	0	1	0	0	1	0	1	0	0	0	0	0	0	0	0	0	0	0	0	1	0	0
Kentucky-AUQF01.1.fasta	Kentucky	0	0	0	0	0	0	0	0	0	0	0	0	0	0	0	0	0	0	0	0	0	0	0	0	0	0	0	1	0	0	1	0	1	0	0	0	0	0	0	0	0	0	0	0	0	1	0	0
Kentucky-AUQG01.1.fasta	Kentucky	0	0	0	0	0	0	0	0	0	0	0	0	0	0	0	0	0	0	0	0	0	0	0	0	0	0	0	1	0	0	1	0	1	0	0	0	0	0	0	0	0	0	0	0	0	1	0	0
Kentucky-AUQH01.1.fasta	Kentucky	0	0	0	0	0	0	0	0	0	0	0	0	0	0	0	0	0	0	0	0	0	0	0	0	0	0	0	1	0	0	1	0	1	0	0	0	0	0	0	0	0	0	0	0	0	1	0	0
Kentucky-AUQI01.1.fasta	Kentucky	0	0	0	0	0	0	0	0	0	0	0	0	0	0	0	0	0	0	0	0	0	0	0	0	0	0	0	1	0	0	1	0	1	0	0	0	0	0	0	0	0	0	0	0	0	1	0	0
Kentucky-AUQJ01.1.fasta	Kentucky	0	0	0	0	0	0	0	0	0	0	0	0	0	0	0	0	0	0	0	0	0	0	0	0	0	0	0	1	0	0	1	0	1	0	0	0	0	0	0	0	0	0	0	0	0	1	0	0
Kentucky-AOYY01.1.fasta	Kentucky	0	0	0	0	0	0	0	0	0	0	0	0	0	1	0	0	0	0	0	0	0	0	0	0	0	0	0	1	0	0	1	1	1	0	0	0	0	0	0	0	0	0	0	0	0	1	0	0
Newport-AHTX01.1.fasta	Newport	0	0	0	0	0	0	0	0	0	0	0	0	0	0	0	0	0	0	0	0	0	0	0	0	0	0	0	0	0	0	0	0	0	0	0	0	0	0	0	0	0	0	0	0	0	0	0	0
Newport-AHTT01.1.fasta	Newport	0	0	0	0	0	0	0	0	0	0	0	0	0	0	0	0	0	0	0	0	0	0	0	0	0	0	0	0	0	0	1	0	1	0	0	0	0	0	0	0	0	0	0	0	0	0	0	0
Newport-AHTU01.1.fasta	Newport	0	0	0	0	0	0	0	0	0	0	0	0	0	0	0	0	0	0	0	0	0	0	0	0	0	0	0	0	0	0	1	0	1	0	0	0	0	0	0	0	0	0	0	0	0	0	0	0
Newport-AHTV01.1.fasta	Newport	0	0	0	0	0	0	0	0	0	0	0	0	0	0	0	0	0	0	0	0	0	0	0	0	0	0	0	0	0	0	1	0	1	0	0	0	0	0	0	0	0	0	0	0	0	0	0	0
Newport-AHTW01.1.fasta	Newport	0	0	0	0	0	0	0	0	0	0	0	0	0	0	0	0	0	0	0	0	0	0	0	0	0	0	0	0	0	0	1	0	1	0	0	0	0	0	0	0	0	0	0	0	0	0	0	0
Newport-AHTY01.1.fasta	Newport	0	0	0	0	0	0	0	0	0	0	0	0	0	0	0	0	0	0	0	0	0	0	0	0	0	0	0	0	0	0	1	0	1	0	0	0	0	0	0	0	0	0	0	0	0	0	0	0
Newport-AHTZ01.1.fasta	Newport	0	0	0	0	0	0	0	0	0	0	0	0	0	0	0	0	0	0	0	0	0	0	0	0	0	0	0	0	0	0	1	0	1	0	0	0	0	0	0	0	0	0	0	0	0	0	0	0
Newport-AHUA01.1.fasta	Newport	0	0	0	0	0	0	0	0	0	0	0	0	0	0	0	0	0	0	0	0	0	0	0	0	0	0	0	0	0	0	1	0	1	0	0	0	0	0	0	0	0	0	0	0	0	0	0	0
Newport-AHUF01.1.fasta	Newport	0	0	0	0	0	0	0	0	0	0	0	0	0	0	0	0	0	0	0	0	0	0	0	0	0	0	0	0	0	0	1	0	1	0	0	0	0	0	0	0	0	0	0	0	0	0	0	0
Newport-SL254_NC_011080-1.fasta	Newport	0	0	0	0	0	0	0	0	0	0	0	0	0	0	0	0	0	0	0	0	0	0	0	0	0	0	0	0	0	0	1	0	1	0	0	0	0	0	0	0	0	0	0	0	0	0	0	0
Newport-USMARC-S3124-1_NC_021902-1.fasta	Newport	0	0	0	0	0	0	0	0	0	0	0	0	0	0	0	0	0	0	0	0	0	0	0	0	0	0	0	0	0	0	1	0	1	0	0	0	0	0	0	0	0	0	0	0	0	0	0	0
Newport-AHTJ01.1.fasta	Newport	0	0	0	0	0	0	0	0	0	0	0	0	0	1	0	0	0	0	0	0	0	0	0	0	0	0	0	0	0	0	1	1	1	0	0	0	0	0	0	0	0	0	0	0	0	0	0	0
Newport-AHTK01.1.fasta	Newport	0	0	0	0	0	0	0	0	0	0	0	0	0	1	0	0	0	0	0	0	0	0	0	0	0	0	0	0	0	0	1	1	1	0	0	0	0	0	0	0	0	0	0	0	0	0	0	0
Newport-AHTL01.1.fasta	Newport	0	0	0	0	0	0	0	0	0	0	0	0	0	1	0	0	0	0	0	0	0	0	0	0	0	0	0	0	0	0	1	1	1	0	0	0	0	0	0	0	0	0	0	0	0	0	0	0
Newport-AHTM01.1.fasta	Newport	0	0	0	0	0	0	0	0	0	0	0	0	0	1	0	0	0	0	0	0	0	0	0	0	0	0	0	0	0	0	1	1	1	0	0	0	0	0	0	0	0	0	0	0	0	0	0	0
Newport-AHTN01.1.fasta	Newport	0	0	0	0	0	0	0	0	0	0	0	0	0	1	0	0	0	0	0	0	0	0	0	0	0	0	0	0	0	0	1	1	1	0	0	0	0	0	0	0	0	0	0	0	0	0	0	0
Newport-AHTO01.1.fasta	Newport	0	0	0	0	0	0	0	0	0	0	0	0	0	1	0	0	0	0	0	0	0	0	0	0	0	0	0	0	0	0	1	1	1	0	0	0	0	0	0	0	0	0	0	0	0	0	0	0
Newport-AHTR01.1.fasta	Newport	0	0	0	0	0	0	0	0	0	0	0	0	0	1	0	0	0	0	0	0	0	0	0	0	0	0	0	0	0	0	1	1	1	0	0	0	0	0	0	0	0	0	0	0	0	0	0	0
Newport-AHTS01.1.fasta	Newport	0	0	0	0	0	0	0	0	0	0	0	0	0	1	0	0	0	0	0	0	0	0	0	0	0	0	0	0	0	0	1	1	1	0	0	0	0	0	0	0	0	0	0	0	0	0	0	0
Newport-AJMN01.1.fasta	Newport	0	0	0	0	0	0	0	0	0	0	0	0	0	1	0	0	0	0	0	0	0	0	0	0	0	0	0	0	0	0	1	1	1	0	0	0	0	0	0	0	0	0	0	0	0	0	0	0
Panama-AOYJ01.1.fasta	Panama	0	0	0	0	1	0	0	0	0	0	1	0	0	1	0	0	0	0	0	0	0	0	0	0	0	0	0	0	0	0	0	1	0	0	0	0	0	0	0	0	0	0	0	0	0	0	0	1
ParatyphiA-AFYW01.1.fasta	Paratyphi A	1	0	0	0	1	0	0	0	0	0	1	0	0	0	0	0	0	0	0	0	0	0	0	0	0	0	0	0	0	0	0	0	0	0	0	0	0	0	0	0	0	0	0	0	1	0	1	0
ParatyphiA-AFYX01.1.fasta	Paratyphi A	1	0	0	0	1	0	0	0	0	0	1	0	0	0	0	0	0	0	0	0	0	0	0	0	0	0	0	0	0	0	0	0	0	0	0	0	0	0	0	0	0	0	0	0	1	0	1	0
ParatyphiA-AFYY01.1.fasta	Paratyphi A	1	0	0	0	1	0	0	0	0	0	1	0	0	0	0	0	0	0	0	0	0	0	0	0	0	0	0	0	0	0	0	0	0	0	0	0	0	0	0	0	0	0	0	0	1	0	1	0
ParatyphiA-AFYZ01.1.fasta	Paratyphi A	1	0	0	0	1	0	0	0	0	0	1	0	0	0	0	0	0	0	0	0	0	0	0	0	0	0	0	0	0	0	0	0	0	0	0	0	0	0	0	0	0	0	0	0	1	0	1	0
ParatyphiA-AFZA01.1.fasta	Paratyphi A	1	0	0	0	1	0	0	0	0	0	1	0	0	0	0	0	0	0	0	0	0	0	0	0	0	0	0	0	0	0	0	0	0	0	0	0	0	0	0	0	0	0	0	0	1	0	1	0
ParatyphiA-AKU12601_NC_011147-1.fasta	Paratyphi A	1	0	0	0	1	0	0	0	0	0	1	0	0	0	0	0	0	0	0	0	0	0	0	0	0	0	0	0	0	0	0	0	0	0	0	0	0	0	0	0	0	0	0	0	1	0	1	0
ParatyphiA-AOYH01.1.fasta	Paratyphi A	1	0	0	0	1	0	0	0	0	0	1	0	0	0	0	0	0	0	0	0	0	0	0	0	0	0	0	0	0	0	0	0	0	0	0	0	0	0	0	0	0	0	0	0	1	0	1	0
ParatyphiA-ATCC9150_NC_006511-1.fasta	Paratyphi A	1	0	0	0	1	0	0	0	0	0	1	0	0	0	0	0	0	0	0	0	0	0	0	0	0	0	0	0	0	0	0	0	0	0	0	0	0	0	0	0	0	0	0	0	1	0	1	0
ParatyphiA-strAKU_12601.fasta	Paratyphi A	1	0	0	0	1	0	0	0	0	0	1	0	0	0	0	0	0	0	0	0	0	0	0	0	0	0	0	0	0	0	0	0	0	0	0	0	0	0	0	0	0	0	0	0	1	0	1	0
Saintpaul-ABAN01.1.fasta	Saintpaul	0	0	0	1	0	0	0	0	0	0	0	0	1	1	0	0	0	0	0	0	0	0	0	0	0	0	0	0	0	0	0	1	0	0	0	0	0	0	0	0	0	0	0	0	0	0	0	0
Saintpaul-ABAM02.1.fasta	Saintpaul	0	0	0	1	0	0	0	0	0	0	0	1	1	0	0	0	0	0	0	0	0	0	0	0	0	0	0	0	0	0	0	0	0	0	0	0	0	0	0	0	0	0	0	0	0	0	0	0
Saintpaul-AOXY01.1.fasta	Saintpaul	0	0	0	1	0	0	0	0	0	0	0	1	1	0	0	0	0	0	0	0	0	0	0	0	0	0	0	0	0	0	0	0	0	0	0	0	0	0	0	0	0	0	0	0	0	0	0	0
Typhi-CDLH01.1.fasta	Typhi	0	0	0	0	1	0	0	0	0	0	1	0	0	0	0	0	0	0	0	0	0	0	0	0	0	0	0	0	0	0	0	0	0	0	0	0	1	0	0	0	0	0	0	0	0	0	0	0
Typhi-JABZ01.1.fasta	Typhi	0	0	0	0	1	0	0	0	0	0	1	0	0	0	0	0	0	0	0	0	0	0	0	0	0	0	0	0	0	0	0	0	0	0	0	0	1	0	0	0	0	0	0	0	0	0	0	0
TyphiP-stx-12_NC_016832-1.fasta	Typhi	0	0	0	0	1	0	0	0	0	0	1	0	0	0	0	0	0	0	0	0	0	0	0	0	0	0	0	0	0	0	0	0	0	0	0	0	1	0	0	0	0	0	0	0	0	0	0	0
Typhi-strBL196_AJGK01.1.fasta	Typhi	0	0	0	0	1	0	0	0	0	0	1	0	0	0	0	0	0	0	0	0	0	0	0	0	0	0	0	0	0	0	0	0	0	0	0	0	1	0	0	0	0	0	0	0	0	0	0	0
Typhi-strCR0044_AKZO01.1.fasta	Typhi	0	0	0	0	1	0	0	0	0	0	1	0	0	0	0	0	0	0	0	0	0	0	0	0	0	0	0	0	0	0	0	0	0	0	0	0	1	0	0	0	0	0	0	0	0	0	0	0
Typhi-strCR0063_AKIC01.1.fasta	Typhi	0	0	0	0	1	0	0	0	0	0	1	0	0	0	0	0	0	0	0	0	0	0	0	0	0	0	0	0	0	0	0	0	0	0	0	0	1	0	0	0	0	0	0	0	0	0	0	0
Typhi-strE00-7866_CAAR01.1.fasta	Typhi	0	0	0	0	1	0	0	0	0	0	1	0	0	0	0	0	0	0	0	0	0	0	0	0	0	0	0	0	0	0	0	0	0	0	0	0	1	0	0	0	0	0	0	0	0	0	0	0
Typhi-strE02-1180_CAAT01.1.fasta	Typhi	0	0	0	0	1	0	0	0	0	0	1	0	0	0	0	0	0	0	0	0	0	0	0	0	0	0	0	0	0	0	0	0	0	0	0	0	1	0	0	0	0	0	0	0	0	0	0	0
Typhi-strE98-3139_CAAZ01.1.fasta	Typhi	0	0	0	0	1	0	0	0	0	0	1	0	0	0	0	0	0	0	0	0	0	0	0	0	0	0	0	0	0	0	0	0	0	0	0	0	1	0	0	0	0	0	0	0	0	0	0	0
Typhi-strJ185.fasta	Typhi	0	0	0	0	1	0	0	0	0	0	1	0	0	0	0	0	0	0	0	0	0	0	0	0	0	0	0	0	0	0	0	0	0	0	0	0	1	0	0	0	0	0	0	0	0	0	0	0
Typhi-strM223_CAAX01.1.fasta	Typhi	0	0	0	0	1	0	0	0	0	0	1	0	0	0	0	0	0	0	0	0	0	0	0	0	0	0	0	0	0	0	0	0	0	0	0	0	1	0	0	0	0	0	0	0	0	0	0	0
Typhi-strUJ308A_AJTD01.1.fasta	Typhi	0	0	0	0	1	0	0	0	0	0	1	0	0	0	0	0	0	0	0	0	0	0	0	0	0	0	0	0	0	0	0	0	0	0	0	0	1	0	0	0	0	0	0	0	0	0	0	0
Typhi-strUJ816A_AJTE01.1.fasta	Typhi	0	0	0	0	1	0	0	0	0	0	1	0	0	0	0	0	0	0	0	0	0	0	0	0	0	0	0	0	0	0	0	0	0	0	0	0	1	0	0	0	0	0	0	0	0	0	0	0
TyphiTy21a-NC_021176-1.fasta	Typhi	0	0	0	0	1	0	0	0	0	0	1	0	0	0	0	0	0	0	0	0	0	0	0	0	0	0	0	0	0	0	0	0	0	0	0	0	1	0	0	0	0	0	0	0	0	0	0	0
TyphiTy2-NC_004631-1.fasta	Typhi	0	0	0	0	1	0	0	0	0	0	1	0	0	0	0	0	0	0	0	0	0	0	0	0	0	0	0	0	0	0	0	0	0	0	0	0	1	0	0	0	0	0	0	0	0	0	0	0
Typhi-strCT18.fasta	Typhi	0	0	0	0	1	0	0	1	0	0	1	0	0	0	0	0	0	0	0	0	0	0	0	0	0	0	0	0	0	0	0	0	0	1	0	0	1	0	0	0	0	0	0	0	0	0	0	0
Typhi-strST0208_AJXA01.1.fasta	Typhi	0	0	0	0	1	0	0	1	0	0	1	0	0	0	0	0	0	0	0	0	0	0	0	0	0	0	0	0	0	0	0	0	0	1	0	0	1	0	0	0	0	0	0	0	0	0	0	0
Typhimurium-AMDY01.1.fasta	Typhimurium	0	0	0	1	0	0	0	0	0	0	0	0	1	1	0	0	0	0	0	0	0	0	0	0	0	0	0	0	0	0	0	1	0	0	0	0	0	0	0	0	0	0	0	0	0	0	0	0
Typhimurium-08-1736_NC_021820-1.fasta	Typhimurium	0	0	0	1	0	0	0	0	0	0	0	0	1	1	0	0	0	0	0	0	0	0	0	0	0	0	0	1	0	0	0	1	0	0	0	0	0	0	0	0	0	0	0	0	0	0	0	0
Typhimurium-AMEC02.1.fasta	Typhimurium	0	0	0	1	0	0	0	0	0	0	0	0	1	1	0	0	0	0	0	0	0	0	0	0	0	0	0	1	0	0	0	1	0	0	0	0	0	0	0	0	0	0	0	0	0	0	0	0
Typhimurium-138736_CP007581-1.fasta	Typhimurium	0	0	0	1	0	0	0	0	0	0	0	1	1	1	0	0	0	0	0	0	0	0	0	0	0	0	0	1	0	0	0	1	0	0	0	0	0	0	0	0	0	0	0	0	0	0	0	0
Typhimurium-798_NC_017046-1.fasta	Typhimurium	0	0	0	1	0	0	0	0	0	0	0	1	1	1	0	0	0	0	0	0	0	0	0	0	0	0	0	1	0	0	0	1	0	0	0	0	0	0	0	0	0	0	0	0	0	0	0	0
Typhimurium-DT104_NC_022569-1.fasta	Typhimurium	0	0	0	1	0	0	0	0	0	0	0	1	1	1	0	0	0	0	0	0	0	0	0	0	0	0	0	1	0	0	0	1	0	0	0	0	0	0	0	0	0	0	0	0	0	0	0	0
Typhimurium-14028S_NC_016856-1.fasta	Typhimurium	0	0	0	1	0	0	0	0	0	0	0	1	1	1	0	0	0	0	0	0	0	0	0	0	0	0	0	1	0	0	0	1	0	0	0	0	0	0	0	0	0	0	0	0	0	0	0	0
Typhimurium-AMDX02.1.fasta	Typhimurium	0	0	0	1	0	0	0	0	0	0	0	1	1	1	0	0	0	0	0	0	0	0	0	0	0	0	0	1	0	0	0	1	0	0	0	0	0	0	0	0	0	0	0	0	0	0	0	0
Typhimurium-AMDZ02.1.fasta	Typhimurium	0	0	0	1	0	0	0	0	0	0	0	1	1	1	0	0	0	0	0	0	0	0	0	0	0	0	0	1	0	0	0	1	0	0	0	0	0	0	0	0	0	0	0	0	0	0	0	0
Typhimurium-AMEA02.1.fasta	Typhimurium	0	0	0	1	0	0	0	0	0	0	0	1	1	1	0	0	0	0	0	0	0	0	0	0	0	0	0	1	0	0	0	1	0	0	0	0	0	0	0	0	0	0	0	0	0	0	0	0
Typhimurium-AMEB02.1.fasta	Typhimurium	0	0	0	1	0	0	0	0	0	0	0	1	1	1	0	0	0	0	0	0	0	0	0	0	0	0	0	1	0	0	0	1	0	0	0	0	0	0	0	0	0	0	0	0	0	0	0	0
Typhimurium-AMED02.1.fasta	Typhimurium	0	0	0	1	0	0	0	0	0	0	0	1	1	1	0	0	0	0	0	0	0	0	0	0	0	0	0	1	0	0	0	1	0	0	0	0	0	0	0	0	0	0	0	0	0	0	0	0
Typhimurium-AMEE02.1.fasta	Typhimurium	0	0	0	1	0	0	0	0	0	0	0	1	1	1	0	0	0	0	0	0	0	0	0	0	0	0	0	1	0	0	0	1	0	0	0	0	0	0	0	0	0	0	0	0	0	0	0	0
Typhimurium-AMEF02.1.fasta	Typhimurium	0	0	0	1	0	0	0	0	0	0	0	1	1	1	0	0	0	0	0	0	0	0	0	0	0	0	0	1	0	0	0	1	0	0	0	0	0	0	0	0	0	0	0	0	0	0	0	0
Typhimurium-AMEH02.1.fasta	Typhimurium	0	0	0	1	0	0	0	0	0	0	0	1	1	1	0	0	0	0	0	0	0	0	0	0	0	0	0	1	0	0	0	1	0	0	0	0	0	0	0	0	0	0	0	0	0	0	0	0
Typhimurium-D23580_NC_016854-1.fasta	Typhimurium	0	0	0	1	0	0	0	0	0	0	0	1	1	1	0	0	0	0	0	0	0	0	0	0	0	0	0	1	0	0	0	1	0	0	0	0	0	0	0	0	0	0	0	0	0	0	0	0
Typhimurium-DT2_NC_022544-1.fasta	Typhimurium	0	0	0	1	0	0	0	0	0	0	0	1	1	1	0	0	0	0	0	0	0	0	0	0	0	0	0	1	0	0	0	1	0	0	0	0	0	0	0	0	0	0	0	0	0	0	0	0
Typhimurium-SL1344_NC_016810-1.fasta	Typhimurium	0	0	0	1	0	0	0	0	0	0	0	1	1	1	0	0	0	0	0	0	0	0	0	0	0	0	0	1	0	0	0	1	0	0	0	0	0	0	0	0	0	0	0	0	0	0	0	0
Typhimurium-ST474_NC_016857-1.fasta	Typhimurium	0	0	0	1	0	0	0	0	0	0	0	1	1	1	0	0	0	0	0	0	0	0	0	0	0	0	0	1	0	0	0	1	0	0	0	0	0	0	0	0	0	0	0	0	0	0	0	0
Typhimurium-LT2_NC_003197-1.fasta	Typhimurium	0	0	0	1	0	1	0	0	0	0	0	1	1	1	0	0	0	0	1	0	0	0	0	0	0	0	0	1	0	0	0	1	0	0	0	0	0	0	0	0	0	0	0	0	0	0	0	0
Varmono-ABAO01.1.fasta	S 4,[5],12:i:-	0	0	0	1	0	0	0	0	0	0	0	0	1	1	0	0	0	0	0	0	0	0	0	0	0	0	0	1	0	0	0	1	0	0	0	0	0	0	0	0	0	0	0	0	0	0	0	0
Varmono-AHUT01.1.fasta	S 4,[5],12:i:-	0	0	0	1	0	0	0	0	0	0	0	1	1	1	0	0	0	0	0	0	0	0	0	0	0	0	0	1	0	0	0	1	0	0	0	0	0	0	0	0	0	0	0	0	0	0	0	0
Varmono5-CFSAN001921_NC_021814-1.fasta	S 4,[5],12:i:-	0	0	0	1	0	0	0	0	0	0	0	1	1	1	0	0	0	0	0	0	0	0	0	0	0	0	0	1	0	0	0	1	0	0	0	0	0	0	0	0	0	0	0	0	0	0	0	0
Varmono-AHUS01.1.fasta	S 4,[5],12:i:-	0	0	0	1	0	0	0	0	0	0	0	1	1	1	0	0	0	0	0	0	0	0	0	0	0	0	0	1	0	0	0	1	0	0	0	0	0	0	0	0	0	0	0	0	0	0	0	0
Virchow-ABFH02.1.fasta	Virchow	0	0	0	0	0	0	0	0	0	0	0	0	0	0	1	0	0	0	0	0	0	0	0	0	0	0	0	0	0	0	0	0	0	0	0	0	0	0	0	0	0	0	1	0	0	0	0	0
Virchow-AOXL01.1.fasta	Virchow	0	0	0	0	0	0	0	0	0	0	0	0	0	0	1	0	0	0	0	0	0	0	0	0	0	0	0	0	0	0	0	0	0	0	0	0	0	0	0	0	0	0	1	0	0	0	0	0
Virchow-AZMP01.1.fasta	Virchow	0	0	0	0	0	0	0	0	0	0	0	0	0	0	1	0	0	0	0	0	0	0	0	0	0	0	0	0	0	0	0	0	0	0	0	0	0	0	0	0	0	0	1	0	0	0	0	0
[truncated: 20 more columns]
